# Supplementary material for: Weighted gene co-expression network analysis to identify key modules and hub genes related to hyperlipidaemia
Source: Nutr Metab (Lond). 2021 Mar 4;18:24. doi: 10.1186/s12986-021-00555-2 (PMC7934476; doi:10.1186/s12986-021-00555-2)
Supplement: Supplementary file 1 — Additional file 1. More details in Gene expression profile (Additional Table S1), Clinical phenotype (Additional Table S2), Module Genes (Additional Table S3), GO functional enrichment (Additional Table S4) and KEGG pathway enrichment analyses (Additional Table S5). [file 12986_2021_555_MOESM1_ESM.xlsx]

## Sheet: Additional Table S1
Gene	GSM1627740	GSM1627741	GSM1627742	GSM1627743	GSM1627744	GSM1627745	GSM1627746	GSM1627747	GSM1627748	GSM1627749	GSM1627750	GSM1627751	GSM1627752	GSM1627753	GSM1627754	GSM1627755	GSM1627756	GSM1627757	GSM1627758	GSM1627759	GSM1627760	GSM1627761	GSM1627762	GSM1627763	GSM1627764	GSM1627765	GSM1627766	GSM1627767	GSM1627768	GSM1627769	GSM1627770	GSM1627771	GSM1627772	GSM1627773	GSM1627774	GSM1627775	GSM1627776	GSM1627777	GSM1627778	GSM1627779	GSM1627780	GSM1627781	GSM1627782	GSM1627783	GSM1627784	GSM1627785	GSM1627786	GSM1627787	GSM1627788
A1BG	0.325215	0.334873	0.14246	0.173263	-0.0421867	-0.525041	-0.583647	-0.363468	-0.469527	-0.345796	-0.260818	-0.603366	0.02425	-0.0988064	-0.00108528	-0.0464926	-0.0652809	0.168517	0.0520821	0	0.116323	-0.173226	-0.391914	0.286905	0.187422	0.373374	0.164248	0.313095	0.160363	0.0941238	-0.0615501	0.206038	0.0206499	0.427554	0.288333	0.46226	-0.00819206	0.0590048	-0.0832615	-0.170115	-0.116323	-0.271092	-0.145609	0.0771647	0.289201	0.233895	0.1395	-0.0842257	0.126957
A1CF	0	-0.143629	-0.314943	-0.344749	0.323011	0.180888	0.226871	0.22546	0.222139	0.286331	0.285358	0.378593	0.255281	0.0830698	0.212678	-0.00490475	-0.063508	0.169887	0.109501	-0.255717	-0.128092	-0.509392	-0.476902	-0.275171	-0.145075	0.0924616	-0.120647	-0.209931	-0.231585	-0.439874	-0.527887	-0.210372	-0.203541	-0.402801	0.0802288	-0.16164	0.378566	0.377753	0.221176	0.169136	0.241771	0.130118	0.190479	0.00884724	-0.480403	0.0710115	-0.28157	-0.308199	-0.27052
A2M	-0.0396729	0.140693	0.117746	-0.368635	-0.184536	0.3161	-0.104354	0.0700541	-0.015378	0.0188131	0.308089	0.27856	0.106894	0.0708027	-0.0473852	-0.104661	0.0167828	0.0874147	-0.0296078	-0.131353	-0.222617	-0.507864	-0.591249	-0.791745	-0.668569	-0.686247	-0.163705	-0.357189	-0.0591679	-0.859806	-0.464854	0.178883	-0.577642	-0.300696	-0.471181	0.166087	-0.411901	-0.214105	-0.339459	0.153707	-0.114521	0.158806	0.0191479	-0.201781	-0.151343	-0.105851	-0.304469	-0.632367	-0.314925
A2ML1	-0.0771608	0.139884	-0.00758123	0.175348	0.110013	0.176544	-0.0268221	-0.0243039	0.0659967	-0.10211	0.110027	-0.0082469	0.157476	0.10167	0.145811	0.0445328	0.0302262	-0.0904403	-0.00613356	0.0169721	-0.0210071	0.0136786	0.125165	0.025744	0.0628109	-0.188277	0.0141363	0	0.122328	-0.0252862	0.139307	-0.194221	-0.0659733	-0.0537114	-0.0216832	-0.0552039	0.109893	-0.108959	-0.00303745	-0.0800037	0.0769792	0.18367	0.0201254	0.0274396	-0.0333719	-0.191553	-0.10282	0.0308366	0.00426245
A3GALT2	-0.0920563	0.183211	-0.137178	-0.0570889	-0.182134	0.318042	0.392447	0.0406413	0.0772729	-0.232088	-0.155092	0.115895	-0.117904	0.132048	0.0269394	0.153771	0.0874052	0.0939841	0.0267177	-0.17778	-0.384777	-0.0644965	0.268713	0.223341	-0.100596	-0.0149088	0.145369	-0.226457	0.197464	0.234651	-0.200496	0.0452661	-0.0628724	0.300059	0.0612483	-0.15783	0.0563664	0.103075	0.204062	0.0281157	0.0720868	0.254678	-0.0544381	0.154563	0.0504961	-0.337369	-0.0971313	0.0358143	0
A4GALT	0.039856	0.0831399	0.214188	-0.039722	-0.12818	0.386475	0.137164	-0.0286827	0.0918245	0.0266461	-0.186707	-0.0362039	0.0938683	0.350336	-0.105516	0.349577	0.0921292	0	-0.0168276	-0.00309563	-0.416373	0.0122728	0.258153	0.00251245	0.26109	-0.242068	-0.00428724	-0.10063	0.0942664	0.0802555	0.118541	0.0271945	0.171734	-0.141482	0.0352654	0.0709462	-0.0428395	-0.0903711	-0.0515561	-0.0627422	-0.129458	0.271699	0.0880399	-0.228156	-0.0114622	0	-0.0285368	0.114129	-0.0455699
A4GNT	0.0672831	-0.0564513	-0.229872	0.0711341	-0.169363	0.0952382	-0.0583267	0.0549011	0.0769167	-0.0918355	0.171293	-0.0166798	-0.190496	-0.10147	-0.126299	0.0577149	-0.0832844	-0.083436	0.0493412	0.0390658	-0.15332	-0.148317	0.139371	-0.0650034	-0.0973649	0.0194211	-0.109785	0.184871	-0.012012	0.0713186	0.197183	-0.0175419	0.373542	-0.0514002	-0.145913	0.00415564	0.0393877	0.0552444	0.0539317	-0.0534077	0.0330534	0.106916	0.181654	0.167797	-0.0265346	0.0148268	0.0153203	-0.0595527	-0.164324
AAAS	0.179032	0.00546646	-0.0780449	-0.0319133	-0.028832	-0.17857	-0.0826726	-0.330847	-0.136532	-0.119349	-0.0768886	0	0.536248	0.350439	0.35555	0.402295	0.484528	0.387353	-0.127418	0.00717783	0.239087	-0.00365782	-0.103675	0.0544014	0.186507	0.167359	-0.0484605	0.206114	-0.018054	0.0460062	0.222621	-0.196738	-0.375715	-0.0270982	-0.0252719	-0.0089879	0.0706201	0.195296	0.100725	0.0676312	0.00817823	-0.136155	-0.110214	0.0909686	0.236575	0.126434	0.0678244	0.0812364	0.179962
AACS	0.234168	-0.0109563	0.00811768	0.261648	-0.116611	0.0272636	-0.0986366	-0.124072	0.112893	-0.101602	-0.0460615	0.13404	-0.0806632	-0.130091	0.143868	0.0269451	-0.148868	-0.245433	0.0334954	-0.243379	-0.266583	-0.314319	-0.1129	-0.208062	0.008214	0.106779	-0.0776672	-0.190651	-0.102457	-0.0891981	0.249979	0.2536	0.209648	0.579381	0.195466	0.337533	-0.0756755	0.0112114	-0.202505	-0.233963	0.0926681	-0.141253	0.34564	-0.0163469	0.160453	-0.383131	-0.352007	0.30383	0.057847
AADAC	0.0458097	0.0922356	0.213026	0.100835	0.651762	0.0376549	0.30292	0.668998	0.310224	0.923825	0.7367	0.820441	-0.336906	-0.491005	-0.214527	-0.0296907	0.272481	-0.159387	0.823174	-0.378567	0.0760355	-0.684863	-1.19253	0	-0.16511	-0.635905	-0.0899992	-0.370192	-0.981646	-0.35421	-1.52685	-0.41266	-0.412493	-0.857192	-0.182567	-0.592623	0.613126	0.524877	0.442602	0.508968	0.428672	0.591459	0.271155	-0.0802927	-0.424634	-0.36805	-0.211816	-0.630132	-1.12868
AADACL2	0.103533	0.185789	0.0628037	-0.0886025	-0.0942774	0.142874	-0.0456257	-0.0344739	0.0285335	-0.0840182	0.0206542	-0.0376286	-0.0989938	0.16006	0.0215244	-0.0252972	0.0638657	0.241755	0.0124459	0.0448923	-0.0434108	0.052125	0.114545	-0.05544	0.170259	-0.00952768	0.205258	0.021318	0.219565	0.133027	0.271824	-0.0315084	0.0825396	-0.00327253	-0.0489826	0.0767851	-0.103564	-0.0245857	0	-0.00566435	-0.035953	-0.0450706	-0.0162354	-0.000863	0.111687	-0.0156703	0.185552	-0.0939775	0.0473428
AADACL3	-0.0454826	0.00573587	0.0722842	-0.0720644	0.0782533	0.0132656	-0.105348	0.290131	-0.0507016	-0.0475693	0.064342	-0.121881	0.0226831	-0.255657	0.108802	-0.265265	0.0927725	-0.0960259	0.189488	-0.229022	0.0943952	-0.0822716	-0.252882	-0.173059	-0.0769596	-0.0654855	-0.112875	-0.204646	0.154302	0.0586877	-0.171232	-0.116377	0.0016551	0.0537901	-0.233095	0.00330925	0.0553584	0.0120058	-0.00541305	-0.0202684	0.142929	-0.122614	0.192947	-0.20847	-0.0928521	-0.164355	-0.076694	0.0312448	0.0887284
AADACL4	0.109463	0.00839996	0.131199	0.154786	-0.050477	-0.0411386	-0.0999279	0.00215435	-0.0388699	-0.0857267	-0.0988207	0.020484	0.0814037	0.190104	-0.00399113	0.296012	-0.0285826	0.313654	-0.0263815	-0.175292	-0.143563	-0.029716	0.0611677	0.177465	-0.0101008	0.0915966	0.0064764	0.301174	0.532051	0.0829663	0.412706	0.0240588	-0.188611	0.0545001	0.09619	-0.00287294	0.0179544	0.0353608	-0.0308895	0.195072	-0.0494642	-0.0942345	-0.0139871	0.044724	-0.0472774	-0.151294	0.120608	0.00662279	0
AADAT	0.587881	0.267886	0.188663	-0.0778713	0.339368	-0.0486135	0.394521	0.0468893	0.200603	0.455899	0.124883	-0.215243	0.0512648	0.133099	0	0.185204	0.0476227	0.490332	-0.206447	-0.825605	0.207756	-0.360387	-0.673926	0.140183	-0.100207	-0.0592747	0.0303555	-0.211165	0.0598307	-0.134947	-0.899721	-0.018508	-0.19039	0.360806	0.0143404	0.153584	0.00128365	-0.17673	0.0969877	0.0210161	-0.143492	-0.170823	-0.280773	0.135738	-0.483794	0.042634	0.181309	-0.272324	-0.108193
AAED1	-0.127075	-0.108993	0.0518031	-0.162459	0.171651	-0.241767	0.0492806	0.173006	-0.187508	0.126867	-0.0810871	0.0631204	-0.237947	-0.146736	-0.0954189	-0.185508	-0.0443315	-0.260704	0.124537	0.181806	0.0440202	0.0462399	-0.935859	0.0420752	-0.0814347	-0.392776	0.00843334	-0.333304	-0.387478	-0.353485	-0.236186	-0.00378799	0.120418	-0.00988102	-0.000612	0.19213	-0.154331	-0.12387	-0.177156	-0.204232	-0.715878	-0.0346389	0.136305	-0.191952	0.291456	-0.218573	-0.088552	0	-0.0525537
AAGAB	0.107116	-0.15402	0.196532	0.220757	-0.132262	-0.394467	0.08426	0.145775	-0.160436	0.059608	-0.0734305	-0.215473	0.00270271	0.0678363	-0.052989	-0.119909	-0.226899	-0.271194	0.0842791	0.156368	0.175608	-0.0514936	0.160234	0.205547	0.160671	0.140164	-0.217452	0.000799	-0.250859	0.244107	-0.179503	-0.221421	-0.162868	-0.210921	-0.167464	0.183188	-0.0255766	0.00429058	-0.0759454	0.0283299	-0.105617	-0.114019	-0.0894694	0.000765	0.260653	0.143083	0.0667954	-0.118945	0.0584679
AAK1	-0.153189	-0.114183	-0.160419	-0.280479	0.0403914	0.0376866	0.0385606	0.0896785	-0.0702245	0.138366	0.0365417	-0.0273862	0.56556	0.50083	0.304045	0.471463	0.381733	0.153621	-0.115036	-0.0813115	0.0408986	-0.151743	0.0125718	-0.184562	-0.100303	0.0683153	-0.196217	0.0832939	-0.0668693	-0.27034	-0.0744646	0.0577133	-0.113075	-0.159405	0.0489192	-0.305253	-0.0971293	0.0660133	0.136049	0.0871284	-0.101808	-0.10501	0.00199747	0.0200057	0.15642	0.125605	-0.0879912	0.00904608	0.0767334
AAMDC	0.249376	-0.161362	0.204324	0.277169	-0.171118	-0.348731	-0.192061	-0.162458	-0.276611	-0.014307	-0.119083	-0.179976	-0.0785265	-0.482764	-0.0406051	-0.734082	-0.0825109	-0.625103	0.256805	-0.0885162	0.368017	-0.040206	0.0774078	0.142685	0.0529342	0.135454	0.334112	0.200919	0.116303	0.0487576	0.402173	0.139554	0.146927	-0.328854	-0.0660143	0.235262	0.146779	-0.248535	-0.154045	-0.0988245	-0.0823603	-0.0590024	0.146871	0.127177	0.319768	0.233829	0.319494	0.276218	0.169583
AAMP	0.0545054	-0.180863	0.145904	0.143223	0.10706	-0.244836	-0.104616	-0.102901	-0.103554	-0.150824	-0.116687	-0.0805769	-0.17509	-0.447128	0.0669136	-0.135247	-0.16668	-0.0235491	0.076829	0.0834799	0.420189	-0.210439	0.147471	0.348624	-0.0385828	0.231796	0.0702696	0.144547	0.293221	0.191638	-0.325242	-0.13881	-0.410542	-0.172697	-0.278246	0.141159	0.137556	0.0868874	0.0136814	0.0258198	-0.202991	0.0453062	-0.278159	0.184187	-0.126663	0.0547218	0.135875	-0.103364	0.213985
AANAT	-0.137759	0.261863	-0.0906334	0.126506	-0.197421	-0.0274558	-0.213741	-0.014019	0.118301	-0.0909781	-0.210393	-0.106455	0.141915	-0.161379	-0.21738	0.0518332	-0.271782	0.192599	-0.0360227	0.0941463	-0.285778	0.402717	0.248983	-0.0946426	-0.109827	0.0548372	0.292933	0.097723	0.511824	0.268684	0.493617	-0.226935	0.149845	0.256039	0.0466576	0.249045	0.0889192	0.034225	-0.182089	-0.1565	0.0359335	0.042872	-0.122278	0.0690355	-0.0626745	-0.0585971	0.285896	0.18525	0.0821943
AAR2	-0.00283003	0.177608	-0.00572634	0.149379	0	0.0386314	0.0184932	-0.0873594	0.0130544	-0.180884	-0.0846324	-0.109231	0.200843	0.177256	0.207221	0.17028	0.266389	0.103065	-0.0240617	0.0808053	0.153154	-0.242284	-0.255109	0.083971	-0.119435	0.0915937	-0.0822873	0.125547	0.112789	-0.0193591	-0.128597	-0.140951	-0.0229416	0.134586	-0.208996	0.121904	-0.160679	0.0585685	-0.126912	0.0314226	0.00927496	-0.127319	-0.0737324	0.0500851	-0.115627	-0.123527	-0.0251975	-0.209737	-0.0166187
AARD	0.186543	0.482495	0.176477	-0.128453	-0.301178	0.0748143	-0.224535	-0.24846	-0.138542	-0.285207	-0.141932	-0.157817	-0.10896	-0.063159	-0.0340199	-0.00983906	-0.166789	-0.156684	-0.0439854	0.0038662	-0.0318785	0.251637	0.655564	0.126997	0.0384765	-0.0485201	0.181564	0.251165	0.303125	0.366746	0.166639	0.360984	0.255698	0.0639186	0.0303202	0.283135	-0.270212	-0.162684	-0.0155921	0.0043273	-0.0907154	0.0461311	0.00760937	-0.242115	-0.0168481	0.00744247	0.349454	0.190848	0.166127
AARS	-0.131646	-0.385035	-0.121107	0.234653	0.352161	-0.294115	0.327016	0.234042	-0.0446501	0.241827	0.231408	0.0992908	0.0957441	-0.426766	-0.313942	-0.154732	-0.207794	-0.11332	0.424138	-0.0996113	0.10865	-0.492086	-0.399756	-0.269676	-0.0393333	0.0712366	0.0302362	-0.062211	-0.363434	-0.422119	-0.545774	-0.106906	-0.321436	-0.344048	-0.46545	0.286344	0.174316	0.142048	-0.00723839	0.187817	0.261539	-0.132605	0.128078	-0.196357	0.147294	-0.170015	0.177474	-0.464638	-0.222757
AARS2	0.260903	0.049233	0.122432	0.223572	-0.116517	-0.1069	-0.314683	-0.217757	-0.0782876	-0.357644	-0.154565	-0.164572	0.0979829	0.11224	0.238825	-0.138413	0.140164	-0.0395308	-0.312251	-0.170375	-0.112554	-0.0400753	0.276272	0.240371	0.213277	0.35597	0.288501	0.288462	0.183944	0.0329623	-0.0826502	0.00640965	-0.00892496	-0.160947	0.108342	0.167456	-0.0148401	0.141495	0.0217237	-0.224013	-0.0792317	-0.162621	-0.163549	0.253469	0.0553598	-0.0332317	-0.2742	0.258139	0.257323
AASDH	0.00919533	-0.48279	-0.177113	-0.00128412	0.318961	-0.279833	0.301151	0.0602341	0.0398932	0.569084	0.517456	0.280144	0.221745	0.0686421	-0.0986161	-0.171103	0.0740738	0.275113	0.323402	-0.24266	0.103314	-0.244795	-0.529933	-0.108238	-0.0493126	-0.312112	-0.160934	-0.397617	-0.434836	-0.187663	-0.462722	-0.334326	-0.179852	-0.359478	-0.179587	-0.252406	0.26361	0.33042	0.295545	0.195116	0.206896	0.115555	0.294332	-0.100562	0	0.0453038	-0.22861	-0.189447	-0.665232
AASDHPPT	-0.0114214	0.0194223	0.0760727	0.0716813	0.125959	-0.266794	0.0846026	-0.00698877	-0.11605	0.0437152	0.105256	0.0086503	-0.0542729	-0.0843806	-0.180837	-0.0734813	-0.09975	-0.0289645	0.090327	-0.0890431	-0.058887	-0.108617	-0.127218	-0.0118611	-0.0333726	-0.093833	0.00887204	-0.201548	-0.131904	0.0448375	-0.294966	-0.0621486	-0.0537786	-0.072876	-0.0492647	0.0786624	0.0318203	0.0281909	0.0227554	0.119	-0.0318654	0.0234303	0.016892	0.0940549	-0.0652075	-0.0769215	-0.0661521	0.0117898	-0.340554
AASS	-0.0698605	0.270554	0.214177	-0.662718	0.0101986	0.737033	0.668816	-0.147864	0.480585	-0.175366	-0.210197	-0.69334	0.406306	0.90396	0.358988	-0.690612	-0.378093	0.343958	-0.528252	-1.02414	0.613267	-0.24049	-0.654561	0.149009	-0.437207	-0.333754	-0.442951	-0.610701	0.552783	-0.398427	-0.725728	0.0498323	-0.155359	-0.367669	-0.290066	-0.67005	0.589273	-0.233951	0.11488	-0.108584	-0.318323	0.207568	-0.0591955	0.310396	-0.1157	0.816706	-0.343623	0.215424	-0.270289
AATBC	0.130976	0.252256	0.136124	0.00719356	0.100465	0.467759	0.0303273	0.0689368	0.0420704	-0.177601	-0.0568929	-0.0526166	-0.260734	-0.198648	0.0277619	-0.224277	-0.0882053	0.0314088	0.101725	0.184457	-0.0412645	-0.0819387	0.0444193	0.122566	-0.0449228	0.100099	0.111017	-0.260576	-0.0680385	0.442978	-0.0191212	0.106597	0.0811362	0.184116	0.0509286	0.341757	-0.134207	-0.0685959	0.0114732	-0.0617971	-0.0843425	0.0859718	0.120107	-0.181026	-0.0547338	-0.310745	-0.16185	-0.10375	0.0790796
AATF	-0.039597	0.0153313	0.0871158	0.164548	-0.0175648	-0.160158	-0.101506	-0.0593414	-0.213522	0.0153313	-0.0742426	-0.167691	-0.111643	-0.345726	-0.0126295	-0.0499215	-0.00261593	-0.0983944	-0.0581479	0.0537529	0.220663	-0.258676	-0.235157	0.167721	-0.0849648	0.104923	0.150499	0.00797415	0.0676694	-0.0559273	-0.243551	0.0153313	-0.0906043	-0.22284	-0.0672836	0.113552	0	-0.0827508	-0.0516577	-0.129266	-0.15315	-0.0620127	-0.132272	0.0466833	0.0205412	0.107094	0.0133004	0.14065	0.046267
AATK	0.0608664	0.43138	-0.0304523	-0.000279	-0.192043	0.356691	-0.0614653	0.00716543	0.236824	-0.208533	-0.0222163	-0.129889	0.196223	0.263061	0.0342684	-0.0110326	-0.239653	-0.0869684	0.169799	0.00704002	-0.140268	-0.090024	0.406044	-0.144195	0.170599	-0.12641	0.0354519	-0.0397239	0.288829	0.035892	0.231884	-0.0786657	0.15731	0.143672	0.0792728	0.141844	-0.100444	0.0233703	-0.0332308	0.0640435	-0.0904336	-0.0105381	-0.000791	-0.0143256	-0.2022	-0.211293	-0.0951085	-0.0841332	0.159851
AATK-AS1	0.026897	0.205105	-0.184678	0.0051713	0	0.323608	0.218174	-0.0764999	-0.118415	-0.0597744	0.00758505	-0.234696	-0.197472	-0.171149	-0.124014	0.0638709	-0.00174665	0.218463	0.0366535	-0.0819173	-0.213614	0.125157	0.148673	0.234968	-0.04182	0.0635567	0.147085	-0.0895314	0.102995	0.36221	0.360836	0.130495	0.129465	0.216223	-0.0223427	0.199668	0.0286889	0.095088	0.162193	0.0484424	0.161157	-0.00596285	0.0662603	0.0393891	-0.114121	0.0104179	-0.0230932	-0.032588	0.149554
ABAT	0.403838	-0.032856	0.492892	-0.0562506	0.172993	-0.403625	-0.0377312	-0.0216665	-0.324247	0.186307	-0.208621	-0.524767	0.183249	-0.199829	0.089675	0.152576	-0.0348463	0.0403185	-0.206095	-0.343364	0.126804	-0.608822	-0.817836	0.0441551	-0.108173	0.192265	-0.0865641	-0.0280886	0.0689354	-0.238432	-0.724407	0.00180626	-0.412627	0.127503	0.348219	-0.174812	0.154668	0.00971222	0.124116	0.138162	-0.0805998	0.00897884	-0.213911	-0.116976	-0.0406675	0.101187	-0.151429	-0.706967	-0.131982
ABCA1	-0.287071	0.287996	0.928393	-0.229122	0.0656929	0.0570183	0.748863	0.047102	0.147186	0.450829	-0.186001	-0.25039	-0.233983	0.572322	0.177918	-0.192307	0.0468483	0.465114	-0.0650015	-0.25283	-0.047348	-0.160161	-0.468979	-0.237714	-0.000565	0.151538	-0.091341	-0.0966778	0.385776	-0.29564	0.0167885	0.257804	-0.0855169	-0.354286	-0.425062	-0.431045	0.607589	0.0557232	-0.0412569	0.00607681	0.191584	0.564674	0.251246	0.0421991	0.301239	0.404239	-0.225494	-0.185071	-0.00974464
ABCA10	0.0722761	-0.340784	0.114381	-0.37051	-0.156497	0.356315	-0.0122576	-0.0486994	0.328395	0.69333	1.21488	0.997253	0.305577	0.612699	-0.351984	-0.14946	0.635201	-0.410107	-0.00363541	0.372544	0.366344	0.610105	-0.0378747	-0.206577	0.437994	0.0096221	-0.459876	-0.135552	0.782243	-0.200455	0.399282	-0.162323	0.16141	-0.438284	-0.477429	-0.200905	0.449395	-0.369936	-0.0391927	-0.0405631	0.0163617	0.819529	0.713306	0.0268159	-0.0152512	0.105415	0.200178	0.327463	-0.140534
ABCA11P	-0.268604	-0.435377	-0.559325	0.0128784	0.160253	-0.205513	0.0861111	0.066915	0.107126	0.182639	0.405372	0.131501	-0.130969	0.00784349	0.00873852	-0.138865	0.0692768	-0.276983	-0.0264206	0.203358	0.104915	0.0966578	0.381663	-0.0571718	0.143302	-0.0635142	-0.153031	0.000997	0.181992	-0.0670791	-0.000732	-0.221405	-0.142657	-0.123993	-0.0572915	-0.248767	0.0536203	-0.00988436	-0.0492287	-0.00452662	-0.0312476	0.0778589	0.257889	0.136411	0.206213	0.103556	-0.0554876	0.0275793	0.135466
ABCA11P///ZNF141	-0.279498	-0.207447	-0.0126677	-0.230618	0.328668	-0.497607	0.0463028	-0.0135627	0.246178	0.555397	0.249858	0.383859	-0.302494	-0.206165	-0.1942	-0.110375	-0.157961	-0.232962	0.122028	0.0217795	0.000246	-0.117014	0.191341	-0.182591	-0.124645	-0.110483	-0.178215	-0.262501	-0.418805	-0.496868	-0.16393	0.18781	-0.258651	0.11401	-0.0184221	-0.456098	-0.0772681	0.180795	0.109713	-0.00222158	0.0213537	-0.0110946	0.0685253	0.0864625	-0.195148	0.133374	0.0382423	0.0993047	-0.337147
ABCA12	0.0426669	0.0607381	0.0598707	-0.0264316	-0.0222015	0.196001	-0.0287213	0.050581	-0.0157728	-0.068439	0.00341988	-0.134369	0.0559649	0.062499	0.104226	-0.0514326	-0.00553322	-0.0619349	-0.0400257	-0.0868907	-0.175868	0.0601048	0.343866	-0.025548	-0.0269675	0.00295305	-0.0407286	-0.0268745	0.0777874	0.0257993	0.296898	0.0150895	-0.0380745	0.189581	0.0142674	0.0376859	-0.0155411	0.0287218	0.0274639	-0.025681	0.103469	-0.00553322	0	0.0670314	-0.0364823	0.0313187	0.0751262	0.0796156	-0.0466237
ABCA13	-0.0982337	0.0592337	0.329127	0.106094	-0.00497484	0.27803	0.0346518	-0.162795	-0.00444698	-0.137668	0	0.0119009	-0.113216	0.0201359	0.0145078	0.0200562	0.00400257	0.00884581	-0.0324836	-0.161232	-0.119154	0.0190797	0.143419	-0.181005	-0.0186305	-0.0594196	0.0152597	0.105869	0.216585	-0.0272832	0.185914	-0.0697961	-0.111181	-0.0235767	0.00548458	-0.0832534	0.245448	0.0906491	0.311735	0.141501	0.00998068	0.173861	-0.0637612	-0.0668564	-0.120637	-0.0283575	-0.0510259	-0.107499	-0.107245
ABCA2	0.1563	-0.0441818	-0.0414171	0	-0.310549	-0.266881	-0.0607395	-0.265514	-0.193326	-0.401104	-0.36941	-0.340689	0.214969	0.211641	0.367032	0.346451	0.388397	0.223804	-0.330851	0.227162	0.257832	0.0380397	0.152289	0.368265	0.166055	0.351767	0.150922	0.151974	0.0548673	0.256475	0.285692	0.307593	0.193633	0.0494208	0.0961742	0.173305	-0.329485	-0.315713	-0.207489	-0.340626	-0.292922	-0.341791	-0.301822	-0.0305777	0.183661	0.233113	0.0686412	0.166348	0.316553
ABCA3	0.0104017	0.12133	-0.082355	0.0988312	-0.0898929	0.156494	-0.104359	0.170887	0.328328	-0.126137	-0.0456095	-0.27268	0.0585823	-0.076684	0.049221	0.180888	-0.119849	-0.0809612	-0.252453	0.179892	-0.00365257	0.0898933	0.129816	0.00337648	0	-0.120337	0.155522	0.112191	0.247877	0.276636	0.176904	0.0116391	0.18427	-0.0112729	-0.0681148	-0.161104	-0.0512772	0.0335221	0.260206	-0.363689	-0.0481296	0.154213	0.00492907	0.0126553	0.0851469	-0.140168	-0.122203	0.175794	0.190032
ABCA4	0.140898	0.316062	0.0390315	0.104932	-0.187232	0.15986	-0.0980768	-0.115655	0.0141268	-0.154621	-0.0149217	-0.136858	-0.0629287	0.0170298	0.0377417	0.0308318	-0.15391	-0.172749	-0.0777683	-0.00615788	-0.0565343	0.180494	0.196045	0.0106044	0.0734653	0.100967	0.00888967	-0.0612459	0.0801744	0.0450339	0.183928	0.00878477	0.0378952	0.15929	0.0917644	-0.0713258	-0.0956087	-0.0507188	0.103025	-0.00286818	-0.100352	0	-0.0936475	-0.0274153	-0.108438	0.0109782	-0.0187554	-0.251239	0.0461025
ABCA5	-0.236111	-0.643696	-0.220113	-0.0762129	0.606822	-0.359114	0.245719	0.347857	-0.000623	0.419564	0.710569	0.652324	0.403831	-0.0525122	0.0686455	-0.585469	-0.104795	0.0197344	0.553744	-0.00282383	-0.0947313	-0.221855	-0.905754	-0.312151	0.0877209	-0.218863	-0.288543	-0.309114	-0.627959	-0.0511665	-0.705584	-0.435817	-0.0132236	-0.554464	-0.556703	-0.229998	0.475393	0.507672	0.417557	0.328752	0.381331	0.37382	0.119845	-0.173521	0.0791073	-0.222286	0.0994234	0.264953	-0.708201
ABCA6	-0.0210934	0.0565166	0.351411	-0.434307	0.384112	0.363545	0.310189	0.365403	0.0729647	0.512726	0.571961	0.559979	0.392459	0.160911	-0.0253563	-0.324308	-0.127696	0.2062	0.0828152	-0.355324	-0.276752	-0.274517	-0.854986	-0.396651	-0.269255	-0.405173	-0.560919	-0.472528	0.0573521	-0.56255	-0.770135	-0.356038	-0.356402	-0.451811	-0.00133514	-0.465811	0.529426	0.266547	0.426128	0.257886	0.255407	0.503544	0.409096	-0.094142	-0.289281	0.0419502	-0.380407	-0.139882	-0.624501
ABCA7	-0.125633	0	-0.0171418	0.116487	-0.193541	0.0207462	-0.134248	-0.0533371	-0.0475364	-0.281058	-0.242141	-0.080709	-0.101939	0.0794144	0.102467	0.125209	0.0139956	-0.0818739	-0.0767474	-0.109336	0.0272088	0.0622525	0.386471	0.085865	-0.100484	0.0155721	0.0525627	0.0694571	0.293319	0.118901	0.322103	-0.0117669	0.117986	0.0938477	0.0593843	0.00670481	0.0335584	-0.0748763	0.0256414	0.000705	-0.0747399	-0.0932303	-0.00301695	-0.0582461	-0.0665984	-0.0319824	-0.0233889	0.236607	0.0410457
ABCA8	-0.24513	-0.202773	-0.0188513	-0.393398	0.363852	0.483292	-0.0919285	0.480586	0.708713	0.678513	0.784968	0.603266	0.351774	-0.190961	0.335346	-0.114944	-0.0214443	0.0912294	0.270352	-0.522796	-0.0408421	0.10419	-0.245645	-0.20487	-0.0328407	-0.404623	-0.239244	0.112208	0.0945911	-0.0893688	-0.196983	-0.427627	-0.452562	-0.403245	-0.204613	-0.343342	0.598104	0.709765	0.723851	0.271255	0.431344	0.164429	0.419189	0.0900917	-0.354844	0.29153	-0.0569248	0.198525	-0.516778
ABCA9	-0.214206	0.0192037	0.313047	-0.534964	0.579885	0.0811315	0.416957	-0.0424037	-0.0811338	0.532023	0.624272	0.714555	0.284776	0.254762	-0.072763	-0.14598	0.16368	-0.229567	-0.0841112	0.0647998	0	0.0581098	-0.296117	-0.470335	-0.174634	0.0950604	-0.701163	-0.167625	0.0628228	-0.239141	-0.0602541	-0.248246	-0.33075	-0.616599	0.062304	-0.742029	0.194683	-0.14073	0.280909	-0.0188045	0.309618	0.405622	0.411596	0.597786	0.135497	-0.00975275	-0.168426	0.263444	-0.872366
ABCB1	0.313718	-0.46762	-0.35635	-0.215095	0.00419235	-0.369946	0.143088	-0.0523119	-0.389313	0.381423	0.093935	0.154672	0.0336103	-0.3022	0.0561304	-0.181841	-0.00435066	-0.2574	0.469396	-0.0763187	-0.109614	-0.406832	-0.578247	0.0869064	0.071023	0.0288391	-0.2335	-0.584896	-0.447658	-0.157238	-0.388759	-0.588007	-0.1833	-0.567075	-0.429191	-0.189914	0.503598	0.114075	0.449497	0.378257	0.105968	0.00110436	0.369779	-0.297461	-0.177186	0.0363264	-0.403949	-0.848787	-0.737798
ABCB10	0.00798416	0.363521	0.00348282	-0.0220275	0.0239263	0.174581	-0.106721	0.0212107	0.0981846	0.126836	0.0597448	0.0327411	-0.0869079	-0.154687	-0.228452	-0.042901	-0.221046	0.156569	-0.138576	-0.0211596	-0.073535	-0.107445	-0.408388	0.162635	0.0400634	0.198157	0.0636911	0.134817	0.0324235	-0.000923	-0.0437794	0.203141	0.0803137	0.0130405	0.273036	0.231362	-0.0842447	-0.125796	0.223485	-0.230275	0.245947	-0.0918479	-0.050138	0.158893	0.0945802	0.0471368	0.203789	-0.00586891	-0.115953
ABCB11	0.282358	0.61416	0.739535	-0.424446	-0.0699701	-0.200379	0.497575	0.164902	0.451648	0.0917425	0.244761	-0.491705	0.0845757	0.120848	-0.320236	0.452682	-0.231741	0.643599	-0.851131	-0.729589	-0.502954	-0.565527	-0.68677	0.0367432	-0.459927	-0.890347	-0.559058	-0.380849	0.658786	-0.286293	-0.221113	-0.208513	-0.780245	0.221321	-0.0557232	-0.607322	0.326025	-0.0150738	0.103589	-0.190866	-0.511913	0.460283	0.471187	-0.104189	-0.179978	0.228091	-0.66426	-0.0303106	-0.6481
ABCB4	0.504478	-0.235815	-0.104121	0.507704	0.409389	0.33614	0.481527	0.629627	0.302402	0.829691	0.382485	0.57636	-0.0565214	-0.238465	0.217818	0.693852	0.417271	-0.0559616	0.461733	-0.502879	0.00933647	-0.556538	-0.861717	0.249596	-0.207569	-0.2327	-0.223492	-0.347489	-0.915664	0.0842714	-0.246824	-0.54873	-0.287801	-0.314757	-0.55969	0.0117731	0.303097	0.786711	0.43296	0.817812	0.590142	-0.0897694	0.235613	-0.577495	-0.0443611	-0.570806	-0.0945511	-0.745869	-1.039
ABCB5	0.0077219	0.0582046	-0.0358601	0.0146747	-0.00444555	0.173128	-0.0759072	-0.0562401	0.0947366	0.0533791	0.00678253	-0.0519047	0.0374541	-0.0735846	0.0569348	0.037889	0.00575304	-0.0420818	-0.0175486	-0.0616641	-0.0352573	-0.108722	0.284414	-0.0668364	-0.018774	-0.0644565	-0.0938907	-0.0454383	-0.090179	0.0389094	0.092773	-0.0518107	-0.0331922	0.015409	-0.00035	0.0631461	-0.0971026	0.00669432	-0.0391307	-0.0305939	-0.0237255	0.137732	-0.0710711	-0.0417609	0.0705338	0.0092454	-0.0807786	0.111708	-0.0248222
ABCB6	0.335438	0.182053	0.161536	0.0733886	-0.144654	-0.0618672	-0.0685911	-0.175336	-0.298892	-0.244621	-0.175621	-0.281231	0.132403	-0.158087	0.0187736	0.0630345	-0.151607	0.0770383	-0.141267	-0.11376	0.196655	-0.0702243	-0.472186	0.019784	0.12416	0.230005	0.0635543	-0.0793776	0.054822	0.157555	-0.305816	0.00733328	-0.155212	0.162213	0.305594	0.199932	-0.156651	-0.125616	-0.162383	-0.354323	-0.0578632	-0.206467	-0.402127	0.0130935	-0.166397	-0.14359	-0.0272732	-0.0351057	0.11053
ABCB7	0.111697	-0.205691	0.0912909	-0.196109	0.382303	-0.274126	0.1394	0.0355115	0	0.312594	0.38333	0.210435	0.144866	-0.179098	-0.446683	-0.252108	-0.262788	-0.021348	0.306667	-0.448202	-0.0952592	-0.172786	-0.750965	-0.206599	-0.157542	-0.327621	-0.28921	-0.474379	-0.259676	-0.406525	-0.739457	-0.233963	-0.302585	-0.130731	0.031826	0.0891233	0.563096	0.278758	0.103093	0.143047	0.0451074	0.0469532	0.143937	-0.057488	-0.109527	0.0358896	-0.00281811	-0.553112	-0.456259
ABCB8	0.0373125	0.118947	0.0813271	-0.000102997	-0.0682337	0.115769	-0.162094	-0.230933	-0.232404	-0.215682	-0.25678	-0.031353	-0.12412	0.0077103	0.187167	0.0951301	-0.0179699	0.0542205	-0.0746325	-0.0283154	0.00228469	-0.255072	0.173069	0.106969	0.108804	0.185194	0.0765076	0.0517743	0.185006	0.192	0.237739	-0.076347	0.109606	-0.00719166	-0.0420222	0.0898876	0.044556	-0.0813381	0.0861222	-0.110944	0.0318691	0.0166516	-0.137748	-0.0609857	0.078968	-0.0129318	-0.0205533	-0.121161	0.132271
ABCB9	-0.0742111	-0.0957274	0.078691	-0.0947037	0.0195031	0.19871	-0.0275679	-0.073802	0	-0.0656071	-0.128473	-0.278483	0.0576949	0.0462165	0.202623	0.0160198	-0.00200653	-0.0373507	-0.0773349	0.00183058	0.119833	-0.0209346	0.164896	-0.0786705	0.128852	0.0658584	-0.046824	0.108458	0.104838	0.075067	-0.106163	0.096241	0.00988388	-0.130804	-0.12501	0	0.0251837	0.0523539	0.126906	-0.179282	0.0593314	0.2517	0.105409	0.169052	-0.197091	-0.0206451	-0.21077	0.135408	0.0667095
ABCC1	0.0611849	0.260073	-0.0886436	-0.197523	-0.209908	0.140846	-0.0578923	-0.0715551	-0.16845	0.0511394	-0.175888	-0.0463819	0.332944	0.24156	0.369117	0.289705	0.158789	0.120385	-0.0431933	0.181422	-0.0262046	-0.0716467	0.12268	-0.178672	-0.254762	0.0154347	-0.103615	0.185915	0.28596	0.0431409	-0.0829778	0.175727	0.155395	-0.147258	-0.235461	-0.0102444	-0.261213	-0.108133	-0.287031	-0.135292	-0.0265894	-0.101279	0.0387731	-0.0374093	0.382176	0.145919	0.104533	0.231729	0.527382
ABCC10	0.00894499	0.00428009	0.103831	-0.0769534	-0.239313	0.0216098	-0.130196	-0.341629	0.00157547	-0.131494	-0.182098	-0.0487828	-0.160747	0.0666885	0.0788655	0.172129	-0.00443935	0.0857225	0.00736427	0.0278935	-0.0431266	0.0276451	0.110988	0.0156336	0.0883617	0.273308	0.189935	-0.0260925	-0.0578351	0.0519433	-0.00729227	0.0280743	0.141066	-0.0337653	0.0363297	-0.0593362	-0.128377	-0.122294	0.108403	-0.106189	-0.307717	0.0119147	-0.338966	-0.0370383	-0.00631523	-0.0082798	-0.174744	0.206575	0.384369
ABCC11	-0.23793	-0.120279	0.301122	0.547614	-0.0519562	-0.314177	1.15498	0.377524	0.901687	0.137589	-0.152925	0.0791545	0.0773692	0.174945	0.244525	0.00818348	-0.183519	-0.0335484	-0.229083	-0.205413	0.603936	-0.145749	-0.0511065	0.354223	-0.145113	0.0830154	0.110338	-0.26033	-0.0223331	0.284527	-0.0508542	0.0577583	-0.228768	-0.23683	-0.106221	0.359109	0.588886	0.204661	0.464039	-0.015903	0.23929	-0.336	0.0293064	-0.0380483	0.162187	-0.000858	-0.243062	0.0317836	0.604349
ABCC12	0.00544834	0.0155993	-0.0666537	-0.00706863	-0.0314369	0.102216	-0.0421586	-0.106381	0.00820637	-0.00664043	-0.1132	0.00136089	-0.0246215	0.0518956	-0.0233417	-0.00209141	-0.0101666	-0.0708556	-0.00573444	-0.0179615	-0.018075	-0.00335074	0.143298	0.0176954	-0.0247884	-0.0236359	0.0236392	0.0473962	0.110651	0.160691	0.263767	0.137708	0.0205054	0.0852928	0.00309753	0.00188923	-0.0779843	-0.0705915	-0.0620065	4.53e-05	-0.095901	-0.0211787	0.0125418	0.0382414	-0.032228	-0.0148764	-0.0626235	-0.113413	0.0769744
ABCC13///ABCC13	0.00708055	-0.00175667	0.0490694	-0.0635409	-0.0504236	-0.028574	-0.0267797	-0.00263071	0.0334711	-0.0629492	-0.0966506	-0.104504	0.107177	0.0848789	0.182668	0.195313	0.0874062	0.121604	-0.0317783	-0.0356331	0.0164394	0.0356536	0.242523	-0.0257816	0.00528336	0.0125952	0.00159311	0.0665226	0.152973	-0.00536394	0.211309	0.0386004	0.0446091	0.0120597	0.0650244	0.0734081	-0.0515871	0.0881705	0.0649843	0.0162411	0	-0.0633345	0.00984097	0.0511699	0.090426	-0.0178022	-0.0329275	-0.0216079	0.0346799
ABCC2	0.144584	-0.476798	-0.271471	-0.560956	0.278823	-0.289104	0.637437	0.432667	0.0080595	-0.203253	0.11656	-0.0969028	0.539692	0.183281	0.0429926	0.192982	-0.117375	0.360005	0.0838547	-0.337728	-0.0783777	-0.3325	-0.484355	-0.147081	-0.0797319	-0.095046	-0.35134	-0.338882	-0.0846605	-0.340933	-0.573893	-0.452559	-0.320586	-0.291006	0.00402927	-0.118029	0.354069	0.319991	0.254986	0.0291595	0.0919876	-0.0477772	0.0258989	-0.0272646	0.0140867	-0.106022	-0.328519	0.0102186	-0.389626
ABCC3	0.268313	0.0139427	-0.185291	0.0445604	-0.361355	-0.387458	-0.2161	-0.616031	-0.43657	-0.466719	-0.600842	-0.346162	0.341545	0.449552	0.546466	0.517752	0.567044	0.568891	-0.152172	0.241312	-0.033329	-0.258469	-0.163342	0.0664539	0.271832	0.756704	0.201491	0.127761	0	0.416318	-0.0320368	-0.330212	-0.195317	-0.25639	0.0328121	0.149874	-0.214799	-0.00862598	-0.241607	-0.512314	-0.142488	-0.266619	-0.838796	-0.024086	0.483335	0.0464582	0.170588	0.106836	0.0140266
ABCC4	-0.174006	0.0473442	-0.309796	-0.170445	0.0352564	-0.0794415	0.0355692	-0.263323	-0.0701427	0.140029	0.0347261	-0.272234	0.0646019	0.149848	-0.167479	-0.17624	-0.0788822	-0.0177321	-0.0496168	0.372217	-0.0559854	0.192354	-0.44342	0.497713	-0.115592	-0.323951	-0.0713139	-0.26614	0.308765	0.070682	-0.20063	-0.314303	-0.116917	0.00552797	0.282876	-0.204017	0.0835395	0.0848904	-0.234716	-0.306369	0.00193214	0.357955	-0.0360193	0.2577	-0.0294228	0.00914335	-0.146793	0.119277	0.0153303
ABCC5	0.147993	-0.019908	-0.0595226	0.00302219	0.0660109	0.14604	-0.100235	-0.0171189	-0.0666008	0.319986	0.0783043	0.212793	0.0249209	-0.248073	0.179598	-0.0855598	-0.0433135	-0.14235	0.19417	0.0198956	0.17192	0.226985	-0.109273	-0.0840325	-0.0926833	0.363081	0.00032	0.138018	-0.0407496	0.0377917	0.0275216	0.0401692	-0.0849876	-0.281879	-0.127697	-0.1072	0.0148916	0.361005	0.0645947	0.243397	0.015233	0.154436	-0.127138	-0.218821	0.0128741	0.154634	-0.0842929	0.149236	0.0383859
ABCC6	0.508081	0.210507	0.028203	0.0377512	-0.179522	-0.122833	-0.335555	-0.40494	-0.258698	-0.30033	-0.023222	0.0206814	0.389626	-0.118446	0.453597	0.435161	0.378235	0.29332	-0.106441	0	0.236567	-0.240176	-0.245562	0.367019	0.0959396	0.661393	-0.0183277	0.268679	0.191514	0.319137	0.134737	0.0293818	-0.236238	0.178681	0.309015	0.344623	-0.0571861	0.0147152	-0.0157595	-0.171517	-0.0516682	-0.264659	-0.27647	0.00872612	0.0394449	0.114899	0.435877	-0.0930262	0.390617
ABCC6P2///ABCC6P1///ABCC6	0.12567	-0.0217314	-0.316756	-0.0140772	0.108182	-0.00561619	-0.08216	0.00890446	-0.0773687	-0.168859	-0.157503	0.112844	0.230153	-0.195787	-0.0784588	-0.101807	0.155157	-0.0681467	-0.0543461	0.0141039	0.173081	0.151736	0.0929461	0.0707464	0.195942	0.203897	0.0989065	-0.0583715	0.0512552	-0.100647	-0.069891	-0.129076	0.158866	-0.156318	0.378675	-0.0349798	0.00789165	-0.0556593	0.00957394	-0.111738	-0.115493	-0.300865	0.113934	0.102179	-0.0239048	0.0701647	0.273528	0.145367	0.442025
ABCC8	0.0469708	0.140729	0.0641966	0.0765352	-0.128348	0.150911	-0.124366	-0.083705	-0.141485	-0.0509424	-0.170555	0.0188341	-0.108998	0.0733709	0.144816	-0.0329127	0.0474	0.0142903	-0.0640821	0.00993443	-0.216389	-0.0339465	0.0614696	-0.0409436	-0.138374	-0.102703	-0.101987	0.0576763	0.063076	0.141797	0.136013	0.0681157	-0.0523877	0.131804	-0.0295439	0.141005	0.0150151	0.0536623	-0.0474553	-0.0128627	-0.0052638	0.178195	0.0464587	0.117757	-0.0832849	-0.249113	-0.0341434	-0.0964842	-0.04526
ABCC9	-0.28842	-0.0439768	0.0696411	-0.576455	0.214336	0.190865	0.379258	0.00222206	-0.0367336	0.36809	0.341716	-0.0203505	0.0843668	0.19088	0.0736694	-0.382298	-0.149114	0.209051	0.237547	-0.0948334	0.164227	-0.936375	-0.64218	-0.108971	-0.277057	-0.233588	-0.187314	-0.507613	-0.241913	-0.198251	-0.580639	-0.343699	-0.367353	-1.0393	-0.519493	-0.394894	0.424133	0.198833	0.356553	0.435115	0.0832491	0.21065	-0.0348988	0.0305395	0.04706	0.262602	-0.0864792	-0.277034	-0.492819
ABCD1	0.0750351	0.255538	0.0266399	0.0871763	-0.394067	0.0627055	-0.100246	-0.372937	-0.152985	-0.61757	-0.278617	-0.438974	0.220885	0.0182529	0.288356	0.12035	0.244701	0.0588126	-0.342992	0.118691	0.00105429	0.0328126	0.179391	0.121659	-0.0988331	0.106381	0.228456	0.421515	0.26374	0.163127	0.202489	0.13464	0.00777674	0.0799785	0.274693	0.0030427	-0.357406	-0.368772	-0.23594	-0.409194	-0.3644	-0.27018	-0.208995	0.181787	0.0261688	0.129363	-0.165242	-0.0434003	0.148812
ABCD2	0.113022	-0.0616446	-0.00298452	0.161884	-0.132255	-0.0905719	-0.196827	-0.00272799	-0.0315733	0.0576348	-0.347311	-0.0572247	-0.00250197	-0.0624886	-0.028491	-0.0210328	0.0488858	-0.12102	-0.234589	0.134585	-0.0955339	0.160444	0.505351	-0.00779009	-0.0505915	0.183592	0.0673494	0.242076	0.297804	0.105416	0.350977	0.00375843	0.367034	0.0182872	-0.0737472	0.176598	-0.136092	-0.0101419	-0.115839	-0.0871577	-0.0407329	0.0493093	0.0663586	-0.0606575	0.0307941	0.0714869	-0.0231867	0.332444	0.192841
ABCD3	0.100801	-0.527434	0.0115805	0.0458593	0.342212	0.327945	0.250673	0.371063	0.155609	0.627859	0.552061	0.483885	-0.000671	-0.173459	-0.216776	0.118029	0.341739	-0.142482	0.321982	-0.25337	0.145045	-0.185003	-0.998123	-0.189335	-0.18641	-0.513044	-0.57975	-0.457672	-0.879436	-0.370845	-0.795858	-0.435505	0	-0.393168	-0.668808	0.178796	0.176184	0.356515	0.142152	0.0982399	0.477602	0.0488157	0.21999	-0.19019	-0.137821	-0.507434	-0.159684	-0.447367	-1.24839
ABCD4///ABCD4	0.126707	-0.00592661	-0.653674	0.0177388	0.0664225	-0.134162	-0.0341339	-0.27601	-0.400179	-0.199957	-0.214428	-0.460182	0.0614653	-0.147515	0.080101	-0.0275278	0.115842	0.0293498	-0.124233	0.0024786	0.197536	0.176221	0.190452	0.0140462	0.143985	0.438839	0.181865	0.138534	0.409223	0.28278	-0.0070653	0.0715942	-0.373211	0.0381045	-0.157592	-0.21522	-0.204004	0.0632143	0.0195556	-0.0879073	0.00256729	-0.341683	-0.426772	0.231307	0.0379992	0.318493	-0.0251231	0.168037	0.0541635
ABCE1	-0.00349617	-0.733676	0.222479	0.346614	0.621099	-0.568749	0.191776	0.248134	-0.279826	0.52899	0.450873	0.189829	0.29519	-0.160014	-0.601022	-0.339873	0.0385528	-0.119233	0.550099	-0.236119	-0.0578904	-0.0150299	-1.23552	-0.343759	-0.0406051	-0.469022	-0.46061	-0.544052	-0.621728	-0.39269	-0.99927	-0.503359	-0.214333	-0.734183	-0.114398	0.254014	0.0467439	0.127592	-0.293226	0.0534425	0	-0.0900707	-0.0607052	-0.243106	-0.190038	-0.205615	-0.325698	-0.266677	-0.643812
ABCF1	-0.0114098	-0.120703	-0.171559	0.0205035	0.233822	-0.108065	-0.0332125	-0.00521406	0.178147	-0.0168379	-0.0406459	0.0744252	0.128063	0.13413	0.161587	0.248956	0.128122	0.252651	0.00990423	-0.18064	0.040589	-0.257638	-0.217544	-0.0202657	-0.234306	-0.00556246	-0.00966644	0.0198399	-0.0563768	-0.104491	-0.465343	-0.0157935	-0.306385	-0.221913	-0.25504	-0.0342957	0.043203	0.227898	-0.0131755	0.0660621	0.044888	0.00600894	-0.00491174	-0.155518	-0.221102	-0.221922	0.0375762	-0.205129	0.0402128
ABCF2	-0.125997	-0.183504	0.100986	0.147617	0.0492821	-0.110317	-0.14087	-0.0646763	0.0736299	0.339293	-0.0412526	-0.294267	-0.291501	-0.158422	-0.159286	-0.126742	0.00892734	-0.235995	0.36294	0.0318065	-0.0277801	-0.104724	-0.161489	0.0133963	0.0539556	0.154314	0.130985	0.164227	-0.192803	0.0682144	0.0703607	0.0399575	-0.0303879	-0.0388503	-0.0447011	0.0977874	-0.0009	0.168354	-0.0763845	0.121072	0.133228	0.0379558	0.202297	0.00448036	0.0873666	-0.215177	-0.515563	-0.264341	-0.0277629
ABCF3	-0.0337982	-0.130368	-0.0601172	-0.0174174	0.0963149	-0.291201	-0.0167341	0.00920582	-0.137875	-0.0569634	-0.0136728	0.0540643	-0.00758123	-0.164872	-0.0581579	-0.0247822	0.0460711	-0.0455604	0.130784	-0.230615	0.165019	-0.089385	-0.181519	-0.0917263	0.133661	0.119197	-0.000968	0.155667	-0.139265	-0.105552	-0.288996	-0.177279	-0.161829	-0.1669	-0.0507288	0.0840683	0.157689	-0.0809174	0.114087	0.060431	-0.0320978	-0.118837	-0.0704875	0.0539365	0.121503	-0.194237	-0.0322375	-0.107391	0
ABCG1	0.438766	0.386911	0.175359	0.101882	-0.379924	0.0953393	-0.121024	-0.380484	-0.105695	-0.187044	-0.308811	-0.0547476	-0.0299425	0.0259948	0.392705	-0.196072	0.185467	-0.0186491	-0.167767	-0.0197535	0.169824	0.232062	0.0823555	0.0914497	-0.0695658	0.395255	0.0709963	0.276193	0.256833	0.111763	0.163174	-0.0212855	-0.0769343	0.229101	-0.0434828	-0.0920672	-0.0464897	-0.0574822	-0.0286078	-0.0373673	0.131258	-0.141315	-0.344679	-0.0013237	0.246373	0.346663	0.164245	0.0529609	0.392893
ABCG2	0.249004	-0.0720415	-0.225514	-0.00246573	-0.0274105	0.398327	-0.110466	-0.157832	0.0729132	0.00750589	0.23608	0.23365	0.466052	0.0737958	-0.114681	-0.276048	0.126477	-0.0159116	0.453921	-0.363599	0.673075	-0.161813	-1.02447	-0.206584	0.161168	0.106308	-0.547013	-0.0341005	-0.0644617	0.144597	-0.658715	-0.69752	-0.229905	-0.579386	-0.159934	-0.448271	0.117252	0.131935	0.0619345	0.302899	-0.182301	0.2595	0.259756	-0.328435	0.22608	0.0996914	0.122662	-0.0750222	-0.152167
ABCG4	0.16885	0.264897	0.158422	-0.0444961	0.0950127	0.108879	-0.0308337	-0.0509319	-0.0265446	-0.0802398	0.261696	0.00178146	0.103134	-0.131031	-0.119707	-0.191474	0.205002	-0.0121093	0.0537996	-0.0067091	-0.0674367	0.093626	-0.0732203	-0.0378008	-0.0387368	-0.0293293	0.00754976	0.309125	0.113051	0.152259	0.132129	-0.0185199	0.191055	-0.0381498	0.0106921	0.144085	-0.0231023	0.00679016	0.0841274	0.00117779	0.0252171	0.0219922	0.26089	-0.0734978	-0.271469	-0.0973477	0.0715041	0.197807	0.132729
ABCG5	0.403154	0.158916	0.0571804	-0.139159	-0.0839796	0.155125	-0.0368347	-0.199628	0.0676432	0.136684	0.277686	0.564474	0.356447	0.0672445	0.454778	0.441885	0.288171	0.163433	0.0963049	-0.0873747	0.279818	-0.00797272	0.301145	0.0457611	0.402347	0.268382	-0.270705	0.08529	0	0.165324	0.333097	-0.145225	-0.324071	-0.339858	0.259223	-0.210874	-0.0401154	0.5145	0.461122	0.278219	0.0648394	-0.225481	-0.390116	-0.169539	-0.28503	0.231939	-0.0374117	0.099803	-0.0123501
ABCG8	0.409002	0.233617	0.209036	-0.0646791	-0.0182219	-0.330406	-0.0268135	-0.460416	-0.25351	0.176789	0.187175	-0.115526	0.0402832	-0.292345	0.358523	0.00403023	0.235001	-0.153522	-0.377984	-0.114176	0.217368	-0.424027	-0.0572834	0.166483	0.288671	0.324388	-0.232542	0.200572	0.267924	0.364717	0.0373039	-0.242243	-0.335272	0.118563	0.176101	-0.172925	0.104519	0.444245	0.458146	0.211087	0.00494194	-0.508995	-0.379284	0.0579195	-0.478844	0.277685	-0.199151	-0.0355234	0.0386601
ABHD1	0.060626	-0.11812	-0.176886	-0.361508	0.0303316	0.0273495	-0.0875845	0.173967	0.00419998	-0.0968823	-0.0533233	0.107057	-0.167041	0.0294857	0.185109	0.189603	0.0544214	0.201885	0.111206	-0.0478249	0.241813	-0.0986328	0.038878	0.425638	-0.0454912	-0.0672898	-0.000233	0.0508862	-0.12209	0.257033	-0.122017	-0.0176334	-0.1632	0.0579963	0.109825	0.365132	-0.00123548	0.122613	0.216668	0.17988	-0.00849915	-0.136762	-0.00789785	0.05618	0.135769	-0.177189	0.192092	0.0869155	0.117341
ABHD10	0.166164	-0.203832	-0.184279	0.194742	0.38343	-0.669361	-0.30567	0.34627	-0.210598	0.587461	0.369165	8.58e-06	-0.392209	-0.518886	-0.325232	-0.268423	-0.429016	-0.273945	0.306351	-0.237226	0.207828	-0.19817	-0.802209	-0.175748	0.01441	-0.769024	-0.4301	-0.586585	-0.833744	-0.468273	-1.09022	-0.0111084	-0.200134	-0.0742388	0.0743027	0.461247	0.33886	0.0539331	0.0962896	0.198482	0.147011	0.1136	0.218187	0.219543	0.0737486	-0.0455189	-0.0777016	-0.383526	-0.745662
ABHD11	-0.0602841	0.340564	-0.00834799	0.106884	0	0.319343	-0.217054	-0.208972	-0.023241	-0.183294	-0.13202	-0.181259	-0.0538802	0.0468144	-0.00429678	0.310543	0.00796557	0.0176487	0.0417066	0.0662379	0.0721855	0.176465	0.308071	-0.10877	0.298849	0.0643587	0.132645	-0.0637479	0.0583825	0.200686	-0.132251	0.0455236	0.0236092	-0.130704	-0.00705481	0.0621643	-0.122248	-0.035048	0.0116467	-0.0558171	-0.0530868	0.0739698	-0.0151062	-0.0789642	0.227677	-0.0572391	-0.191083	-0.186211	0.033711
ABHD12	0.0766411	0.235547	-0.0715198	-0.0962062	-0.123415	0.145082	-0.0456085	-0.0435791	-0.138721	-0.129658	-0.0475717	-0.19639	-0.0726819	-0.284516	-0.298558	-0.121407	-0.00647116	-0.188805	0.112654	0.0608192	0.0920625	-0.00134563	-0.189616	0.0581799	-0.0309362	-0.0851646	-0.173266	0.190438	-0.0520396	0.0318885	-0.0458751	0.18695	0.0350013	0.0408397	0.140084	-0.0633369	-0.00893068	0.0485039	-0.170613	-0.108778	-0.116561	0.0433612	-0.0289459	-0.275042	-0.0785842	0.00581598	-0.306461	-0.20581	0.0273142
ABHD12B	-0.0799394	-0.076489	-0.186021	0.0131135	-0.0871596	-0.0230179	0.010366	-0.0233479	0.159762	-0.0452318	0.00482511	-0.102755	-0.056191	-0.0859852	-0.0890918	0.0100732	0.126722	-0.0852571	0.0108848	-0.0713429	0.0899453	-0.00543404	0.231775	0.0744271	0.188533	0.0114408	0.148863	-0.0353479	0.167048	0.0544815	0.125928	0.109634	-0.00684833	-0.0632739	0.11567	0.106775	-0.0534205	-0.0789876	0.000801	-0.0251141	0.0295296	0.0325727	-0.0490046	-0.0531774	0.144549	-0.173604	-0.163549	0.0532589	-0.0445166
ABHD13	0.109527	-0.378891	0.0274343	0.0119591	0.304635	-0.348485	0.10708	-0.00525856	-0.153987	0.197404	0.122117	0.214462	0.144926	-0.174744	-0.170496	-0.156902	-0.142165	-0.0432186	0.166594	-0.0844979	-0.209941	0.0585089	-0.784909	0.0621567	0.0244265	-0.200985	0.023344	-0.273229	-0.345959	-0.155955	-0.548254	-0.243723	0.0299273	-0.201915	-0.17744	-0.224757	-0.0274086	0.14078	-0.0637536	-0.0570469	-0.0716057	-0.164339	0.200966	-0.0255957	0.108054	0.13877	0.0623846	0.0749102	-0.52937
ABHD14A	-0.0424719	0.217038	-0.10108	0.0301266	-0.0481634	0.330665	0.0117378	0.0961451	0.0785012	-0.187058	-0.112768	-0.0596604	-0.0197992	0.154967	0.233291	0.221323	0.126515	0.250652	-0.0761394	-0.305645	0.0338011	-0.0980849	-0.141187	-0.124765	-0.0610938	-0.0319276	0.052362	-0.101178	0.0936284	0.149529	-0.171328	0.174367	0.0522051	0.176986	0.259082	0.022119	-0.0278487	0.0995808	0.0393043	0.0965285	0.146659	-0.156392	-0.0145144	0.0688524	-0.0972018	-0.0176039	-0.0395708	-0.133667	0.0367308
ABHD14B	0.235977	0.188246	-0.0130706	0.0638971	-0.18124	-0.21037	-0.315208	-0.452005	-0.046072	-0.344642	-0.307611	-0.230278	0.344057	0.412234	0.371971	0.383862	0.321632	0.445243	-0.194722	0.130156	0.0744443	-0.168844	0.0469575	0.270705	0.203506	0.472085	0.198519	0.397213	0.332376	0.175141	0.174315	-0.0144377	0	-0.1349	-0.030818	0.17483	-0.252125	-0.22229	-0.0575104	-0.317591	-0.134828	-0.355375	-0.123775	0.289635	0.0488377	0.265311	0.164996	0.124878	0.215538
ABHD15	0.192878	0.239977	0.00889873	0.242009	-0.238661	-0.2477	-0.299268	-0.394351	-0.145089	-0.841742	-0.460383	-0.468594	0.261836	0.129047	0.446559	0.297287	0.262383	0.238485	-0.369788	0.120517	0.248771	-0.0178075	0.0437803	0.370838	0.0879068	0.576963	0.0845594	0.139727	0.406379	0.24864	0.0766611	0.18145	-0.0991559	0.159792	-0.0446663	0.22602	-0.426393	-0.42965	-0.331187	-0.327218	-0.49996	-0.509471	-0.555806	-0.00383091	-0.0693488	-0.590874	0.331558	0.00808477	0.375268
ABHD16A	0.283594	0.15849	0.154616	0.216721	-0.0272422	-0.33351	-0.336411	-0.26115	-0.62066	-0.406569	-0.229854	-0.266472	-0.116719	-0.196102	-0.1629	-0.0446279	-0.164782	-0.246105	-0.0263052	-0.0726767	0.167775	0.0511999	0.104131	0.27057	0.071878	0.377984	-0.00555921	-0.000287755	0.145337	0.186849	0.195095	0.0477276	-0.180399	0.206407	0.197763	0.218258	-0.215599	-0.0403817	-0.09165	-0.131272	-0.251171	-0.226647	-0.251363	0.107646	0.237556	0.318275	-0.0525637	0.0319912	0.246272
ABHD16B	-0.0546885	0.12393	-0.0426822	0.00482893	-0.320026	0.162587	0.0753412	-0.19423	0.184809	-0.292089	-0.0596814	-0.117064	0.102882	0.116989	0.158107	0.227982	0.154742	0.0946488	-0.108067	0.0584583	-0.276046	0.106975	-0.126251	-0.0112329	-0.103445	-0.102922	-0.0622683	0.156108	0.322951	0.231179	0.349378	0.0698171	0.431033	0.300354	-0.104079	0.0920215	-0.169961	-0.161923	-0.017673	-0.0477695	-0.176674	0.26145	0.042716	0.202116	0.0310564	-0.172475	-0.0989113	-0.12683	-0.0218067
ABHD17A	-0.0267922	0.183683	0.0500575	0.0728349	-0.0887232	-0.0814909	-0.140055	-0.174705	0.0257926	-0.284705	-0.16206	-0.159514	-0.0100659	-0.00425777	0.195265	0.235971	-0.021821	0.0354759	-0.117009	-0.0309081	0.0629384	-0.149665	-0.144067	0.009972	-0.0884603	0.241368	0.174061	0.225397	0.28744	0.174802	0.249608	0.150695	-0.018971	0.182304	0.138294	0.161763	-0.142023	-0.108398	-0.118905	-0.07228	-0.0309453	-0.0896396	0.0335851	0.068473	0.10846	0.0071022	-0.0148472	0.0114973	0.206507
ABHD17B	-0.105793	-0.064929	0.0519266	-0.26552	0.280976	0.306163	0.103235	0.00242376	0.156737	0.125224	0.285328	-0.0322266	0.0995517	-0.00617075	-0.128382	-0.349566	-0.0947151	0.0183039	0.153795	-0.329586	-0.0226865	-0.00132656	-0.534131	0.0932202	-0.256952	-0.299767	-0.298552	0.020865	-0.125874	-0.189128	-0.243391	-0.218911	-0.308346	0	0.0447245	-0.0545855	0.273872	0.226078	0.26287	0.344085	0.365102	0.0118971	0.00655413	0.0696173	-0.129801	0.152961	-0.119108	-0.106827	-0.14135
ABHD17C	-0.116084	0.221023	-0.0978494	0.106501	-0.155407	0.125856	-0.00585508	-0.000958	0.191648	-0.311446	-0.197134	-0.126656	-0.0807877	-0.0541768	0.0612025	0.114941	-0.039362	-0.0838566	0.0107036	0.0442066	-0.064673	0.29093	0.346221	-0.0756292	0.13082	0.0661612	0.190758	0.207769	0.0437856	-0.0265756	0.280488	0.164014	0.0921168	0.0140352	0.0191398	0.0501337	-0.191458	-0.176763	-0.0497923	-0.0916777	0.138996	0.00984478	0	0.0137372	0.0861406	0.118197	0.105152	-0.0445242	0.376571
ABHD18	0.0107427	-0.230703	-0.135447	0.146924	0.382817	-0.447634	0.137424	0.114901	0.0345812	0.5964	0.442883	0.27706	0.256452	-0.110221	0.0484004	-0.0906291	0.0634446	-0.0562458	0.283195	-0.202872	0.0016365	-0.140707	-0.599305	0.0511889	-0.05865	-0.235631	-0.197894	-0.266404	-0.172634	-0.303946	-0.619735	-0.291174	-0.0908771	-0.291592	-0.0359249	-0.147779	0.516051	0	0.247788	0.131973	0.174413	0.105192	0.192877	-0.00630283	0.0984926	0.0730534	0.0672522	-0.0444918	-0.382575
ABHD2	0.30058	0.122861	-0.0648842	0.476887	0.152257	0.560455	0.472733	0.269217	0.00814533	0.125022	-0.116002	0.491272	0.0689487	0.350319	0.262651	0.497624	0.488535	0.164111	0.380952	-0.0637159	0.398767	-0.636575	-0.357782	0.22485	-0.0484276	0.337165	0.335153	-0.0641689	-0.400348	-0.316953	-0.0657692	-0.0618343	-0.145217	-0.545455	-0.661853	-0.10043	0.0774479	0.451398	0.0340395	0.418479	0.278858	-0.100364	-0.22292	-0.0972986	0.263002	-0.0783463	-0.116546	-0.428917	-0.427575
ABHD3	0.0457101	0.232646	0.220216	0.331408	0.235107	-0.0452809	0.0125442	0.215186	0.125989	0.107403	0.20632	0.154994	0.0579939	0.306431	-0.288884	0.136845	0.237735	-0.262682	0.29058	-0.0331826	0.200658	-0.13671	-0.456521	-0.0503459	-0.00246906	-0.215898	-0.156687	-0.0515294	-0.242201	-0.43732	-0.487733	-0.191151	-0.0336752	-0.263921	-0.0814133	-0.12709	0.00332642	0.185622	0.122141	0.106246	-0.0462761	-0.0349093	-0.122267	-0.0149078	0.187075	-0.164166	0.439446	0.0308299	-0.89352
ABHD4	0.0603428	-0.298526	-0.109199	-0.126078	-0.168099	0.154368	0.0547056	-0.0237589	-0.244205	-0.0685224	-0.0207615	-0.1199	0.615328	0.249014	0.136806	0.157974	0.419861	0.0813575	-0.0811171	-0.12545	0.0983806	-0.243425	-0.373613	0.0491252	-0.187224	-0.0122643	-0.00556469	-0.15838	0.0362415	-0.186236	0.137183	-0.0846753	-0.199137	0.166687	-0.0989389	0.0127702	-0.297512	0.155365	-0.0392609	0.178076	0.0733671	-0.0737152	-0.272926	0.0797572	0.129513	-0.029871	-0.0594096	-0.056097	0.0928826
ABHD5	-0.298687	-0.0351796	0.0025754	-0.0662484	0.00318479	-0.274076	0.276242	0.11997	-0.265857	0.0593262	0.148665	-0.0880032	-0.0157051	-0.114447	-0.0739956	-0.314116	-0.073432	0.316239	0.25176	-0.231605	0.0574846	-0.384247	-0.618395	-0.337583	-0.360436	-0.333762	0.00651598	-0.390136	-0.784686	-0.163097	-0.582974	-0.235098	-0.0458756	-0.184156	-0.262545	0.677652	0.731879	0.0349293	0.0129981	-0.00140238	0.0643473	0.138	0.0705318	0.112425	0.358875	0.249857	-0.194187	-0.125982	-0.50542
ABHD6///ABHD6	0.214261	-0.236619	0.0541239	0.474798	0.201001	-0.193677	0.12777	0.0276461	-0.155478	-0.085371	-0.316498	-0.147302	0.427246	0.221304	0.183605	0.535192	0.429647	0.222875	0.375151	0.182147	0.294329	-0.316643	-0.326874	0.195878	-0.100162	0.287704	0.100855	0.184659	-0.328348	-0.110921	-0.353279	-0.103666	-0.123834	-0.339619	-0.291487	0.224762	-0.207839	0.280942	0.100141	0.232238	-0.178016	-0.082531	-0.551403	-0.167415	0.467299	-0.250775	0.331139	-0.152588	-0.28228
ABHD8	-0.0794034	0.0796194	0.00092	0.219822	-0.0979872	0.158992	-0.000952	-0.163745	-0.23937	-0.340675	-0.257501	-0.168472	0.41078	0.165732	0.355236	0.246698	-0.0807571	0.0929475	-0.0286045	0.102603	0.0344148	-0.100142	-0.0263071	-0.0724688	-0.0885034	0.108199	0.204516	0.315614	0.0268111	0.0656128	0.238027	0.18302	-0.0604405	0.220742	-0.062891	0.138932	-0.10743	-0.113729	-0.00660086	-0.0491338	-0.0389748	-0.301883	-0.193954	0.0203848	0.147388	-0.0678239	-0.250387	-0.233826	0.230577
ABI1	0.0995498	-0.265564	0.0104909	-0.0526328	0.455945	-0.338098	0.0625997	0.236971	-0.148273	0.701627	0.430131	0.328977	0.320281	-0.109259	-0.12851	-0.0176735	-0.112723	-0.120634	0.50228	-0.0359492	0.0281687	-0.093637	-0.801086	0.0103707	-0.0246263	-0.222832	-0.337431	-0.326614	-0.464181	-0.166196	-0.587681	-0.4435	-0.0469947	-0.311643	-0.11901	0.00205088	0.372193	0.30738	0.230081	0.173088	0.432874	0.293614	0.296685	-0.0712399	0.102667	-0.07059	0	0.079659	-0.431497
ABI2	-0.44022	0.0621867	-0.16582	-0.353453	0.130421	0.0718117	0.0214324	0.057219	0.144871	0.25351	0.0262046	0.107507	0.199714	0.452778	-0.057004	0.342448	0.24756	0.154658	-0.179888	0.102832	-0.0723472	-0.39394	0.153101	-0.0212579	0.106579	-0.0676737	-0.129437	-0.0585299	-0.00370741	-0.357228	-0.197045	0.237342	-0.00118256	-0.133777	-0.415884	-0.127201	-0.130166	0.19385	0.27092	-0.121728	0.233638	0.220774	0.0960913	0.024281	0.00405502	-0.0768924	-0.146643	0.0169024	-0.133221
ABI3	0.127399	-0.101759	0.153197	-0.059298	-0.0582585	0.14267	0.0540996	0.0018506	0.036263	0.0151072	-0.172164	-0.0921426	0.098978	-0.0369954	0.126064	0.196995	-0.067203	0.207131	0.0451193	-0.0280619	0.0314517	0.103786	0.0507741	-0.0752616	-0.20359	0.15411	0.0578842	0.164612	-0.14398	0.0867219	0.195192	0.332149	0.147449	-0.0133781	-0.0128407	-0.0140324	-0.0271144	0.0991054	-0.0350189	0.00221825	0.0960479	0.0414872	-0.174796	-0.133307	0.209178	0.0435395	-0.0411978	-0.167541	0.0143476
ABI3BP	-0.320325	-0.16222	-0.624399	-0.0336237	-0.144251	-0.056571	0.127644	0.0154462	0.659644	0.216465	0.0604095	-0.0293112	0.614356	0.639577	0.131086	0.0950813	0.720847	-0.259299	-0.426772	-0.0294552	0.172205	-0.417184	0.397676	0.193192	0.222981	0	-0.217112	0.254724	0.421396	-0.0481315	-0.0948272	0.171297	-0.0329351	-0.45804	-0.231248	-0.400815	-0.102373	0.569559	-0.165611	0.245505	0.285756	0.302529	0.262172	-0.147327	-0.12196	0.302079	-0.166674	-0.0708146	0.427712
ABL1	-0.00975418	0.0983648	0.172905	-0.0592561	-0.220069	-0.172925	0.032568	-0.137487	-0.17803	-0.193638	-0.137829	-0.102746	0.196324	0.427609	0.14816	0.14219	0.193635	0.0500546	-0.121899	0.0468731	0.134439	-0.212381	-0.0252385	0.0824838	0.335479	0.421858	-0.0255213	-0.0534425	0.162194	-0.185553	0.112705	-0.0339751	0.0323219	0.0684333	0.122758	-0.0714998	-0.107615	-0.0384154	0.0239201	-0.29186	-0.072619	-0.187607	-0.165164	0.0673752	0.0380249	0.414861	-0.197679	-0.150388	0.40257
ABL2	-0.102682	-0.0579667	0.0204492	-0.142822	-0.128055	-0.0161896	-0.126951	-0.0112538	-0.0224719	0.0276518	0.0187821	0.209231	0.0666719	-0.0730224	0.0645695	-0.114529	0.0339875	-0.0619349	-0.154819	0.0377922	0.101815	0.0617213	0.054966	0.0086751	-0.0841255	0.0536737	0.0443525	-0.0739546	0.0419936	-0.142817	-0.127444	0.112371	-0.189259	-0.046874	0.0549898	-0.0893092	-0.232405	0.0532589	0.0475597	0.0850511	-0.138319	-0.0945311	-0.158403	0.0787716	-0.0336146	0.0682273	0.0568857	0.0779147	0.121578
ABLIM1	-0.100365	-0.312119	-0.172637	0	-0.0447865	0.150113	0.530708	-0.077312	-0.168471	0.173671	-0.218995	-0.218408	0.364658	0.35227	0.339526	0.00435352	0.285249	0.295604	-0.02282	-0.108379	0.123713	-0.175233	-0.264545	0.0427904	-0.160957	0.242719	-0.0908804	0.091558	0.0988698	-0.109691	-0.145999	0.0275645	-0.138293	-0.101796	-0.178598	-0.39926	0.248745	-0.0719061	0.253517	-0.119512	0.308521	0.00515318	-0.0252457	-0.0711274	0.184034	0.153031	-0.0648718	0.381589	-0.0377331
ABLIM2	0.130401	0.0230203	0.018023	0.157558	-0.259956	0.320819	0.0614381	-0.234582	-0.301518	-0.42047	-0.110238	-0.161483	-0.264759	-0.0965133	0.0642829	0.137249	-0.072041	0.0774002	-0.155518	0.282477	0.0651393	-0.200453	0.380999	-0.0248117	0.225298	-0.0830226	0.0209193	0.0655637	0.265507	0.168333	-0.0352607	0.240404	0.215491	0.023417	-0.078383	0.0454411	-0.0936198	0.10139	0.141089	0.0738006	-0.093399	-0.0961432	-0.138929	-0.0426912	-0.0417576	0.1212	0.104664	-0.0530047	0.0715709
ABLIM3	-0.361749	0.0935879	0.41781	0.141957	0.125031	0.918014	0.468315	-0.12897	0.254463	0.860027	-0.291946	-0.464385	0.138416	1.07723	1.05709	-0.237391	0.470877	0.694379	0.144062	-0.419435	-0.101191	-0.466315	-0.169074	-0.226397	-0.197154	0.0144386	-0.0338936	0.140574	0.316685	-0.593031	0.558712	0.309333	-0.221676	-0.531815	-0.152242	-0.563833	0.69762	0.482199	0.763138	-0.0101814	0.391471	-0.223684	0.282935	0.332851	0.830464	0.319406	-0.473069	-0.38682	-0.342941
ABO	-0.0925164	0.246028	-0.107284	-0.0765076	-0.0214696	0.176711	0.0338106	0.181362	0.308897	-0.0579734	-0.0231075	-0.0923181	-0.200301	-0.0982261	-0.142903	-0.0377789	-0.0806627	0.18051	0.00173712	0.0244913	-0.365469	0.0825849	0.163681	-0.121647	-0.00282431	0.0216651	0.00412703	0.0277882	0.181319	0.307121	0.274365	0.0402551	0.0857487	0.117442	-0.00135517	0.172351	-0.0632958	-0.109694	0.0701036	0.0749755	-0.058866	0.16208	0.0500779	-0.0799022	-0.150788	-0.236488	0.0433564	-0.0378046	0.03792
ABR	-0.0830994	-0.214864	-0.0743127	0.161399	-0.176083	0.195866	0.00315666	-0.130226	-0.085907	-0.227477	-0.154423	-0.0732279	0.10779	0.19271	0.0864391	0.205466	-0.096365	0.0749216	-0.0188708	0.212065	0.0181193	0.0451446	0.0686641	0.0743003	0.131986	0.340058	0.14043	-0.147065	-0.0738215	0.215426	0.219676	0.100031	-0.0610404	-0.113527	-0.018024	0.122693	-0.229409	-0.114386	-0.0567093	-0.0571213	0.0941057	0.0402336	-0.0867324	-0.224469	0.147753	0.0499387	0.281374	-0.0386825	0.262497
ABRA	0.189007	0.084898	-0.0555482	-0.0998936	-0.234849	0.211761	-0.050066	0.021688	0.0894923	-0.198224	-0.106403	0.118143	-0.132882	-0.170201	0.0637746	0.0899196	-0.0952401	0	-0.018939	-0.103808	-0.308908	-0.110492	0.322555	0.00709724	0.0110755	-0.107525	-0.089541	-0.0462561	0.112432	0.0729322	0.0407023	-0.0855627	0.0780978	-0.110524	-0.124943	-0.00214624	0.116244	0.316223	0.0454345	-0.201253	0.173259	0.0466242	-0.0236454	-0.0737686	-0.103602	-0.289691	-0.0469112	-0.0419545	-0.130279
ABRACL	-0.1531	0.0910311	0.335486	0.51633	0.197212	0.0127907	0.796412	-0.0515571	0	0.292647	-0.34586	-0.289014	0.167692	0.495261	-0.178231	-0.417035	-0.330849	0.08742	0.182924	0.171509	-0.246381	-0.308711	-0.970901	0.278055	-0.0735521	-0.67608	-0.389401	-0.290405	-0.336798	-0.145029	-0.2363	0.216126	0.22759	-0.0486875	-0.578354	0.027792	0.263291	-0.239117	-0.276666	0.204711	-0.144282	0.0864577	0.159246	0.487286	0.736252	0.0141096	0.129051	-0.481983	-0.348723
ABT1	0.105339	-0.0536532	-0.361095	-0.0614834	0.120288	-0.174151	-0.0342393	0.143594	0.10251	0.116898	0.0402398	-0.0527749	-0.262663	-0.348997	-0.186757	0.245812	-0.254461	-0.187673	-0.0495291	0.0616927	-0.108567	-0.0790524	-0.297911	-0.104976	-0.324444	-0.0346069	0.0641604	-0.0595007	0.188494	-0.244141	-0.447907	-0.0613518	-0.138462	-0.0465522	0.0291629	0.123351	0.0315518	-0.188642	-0.0183635	0.175863	0.0559011	0.0730424	0.0806446	-0.0274334	-0.401015	0.0239062	0.167475	0	-0.195219
ABTB1	0.0884695	0.284025	0.00646877	0.0936585	-0.258057	-0.0133648	-0.125403	-0.140427	-0.219275	-0.268418	-0.380547	-0.305694	0.0767651	-0.134709	0.0287066	0.0146565	0.138287	-0.238555	-0.164349	0.17358	0.047523	-0.0325685	0.149609	0.119863	0.0600309	0.126843	-0.0875192	0.247231	0.281167	0.0287604	0.285032	0	-0.0515571	0.19513	0.135489	0.063293	-0.310657	-0.142001	-0.277424	-0.12431	-0.0915689	-0.0977206	-0.164251	0.100365	0.065793	0.217857	0.118207	0.172825	0.240808
ABTB2	0.33121	0.18005	0.0206304	0.202663	-0.405627	0.0496287	0.0401354	-0.368982	-0.333957	-0.448395	-0.295542	-0.298056	0.281157	0.475389	0.404902	0.231313	0.423945	0.68102	-0.080843	-0.122437	0.332809	-0.00488901	0.0517793	0.108548	0.0732508	0.414005	0.255702	0.160185	-0.0113802	0.201774	0.113737	-0.00132847	0.0475836	-0.059823	-0.269395	0.316744	-0.182053	-0.318038	-0.358006	-0.279741	-0.356021	-0.072711	-0.21631	0.398819	0.0636888	0.100428	0.00598431	0.186498	0.223582
ACAA1	0.298699	0.296381	0.00781727	0.233439	0.159054	0.130311	0.255862	0.0152197	0.242672	-0.048667	0.0725193	0.0362349	-0.545019	-0.259902	-0.00203896	-0.278145	-0.155874	-0.629975	0.186367	-0.102024	0.409033	-0.375268	-0.437414	0.121615	-0.087533	0.427881	0.0961828	0	-0.121708	-0.119355	-0.396303	0.0192127	-0.201419	-0.055707	-0.0377989	0.430702	0.146633	0.292706	0.305765	0.159049	0.251677	-0.00572395	-0.141315	0.123301	-0.0231714	0.284998	-0.0727444	-0.300864	-0.0224848
ACAA2	0.103654	0.0157862	0.0881062	0.298748	0.116183	0.282943	0.202949	0.111896	-0.00145531	0.378316	0.125915	0.251736	-0.362924	-0.155315	0.108764	-0.110229	0.000334	-0.215413	0.198705	-0.388507	0.228483	-0.219876	-0.493179	0.026391	-0.386113	0.0543652	0.116365	-0.190774	-0.345248	-0.365174	-0.650811	-0.133079	-0.0538902	-0.294507	-0.0244284	-0.0669527	0.15166	0.151139	0.15969	0.192211	0.176641	0.0888834	-0.130174	-0.0722427	-0.0430498	0.168732	0.0936184	-0.544819	-0.575253
ACACA	0.0499053	-0.402574	-0.362422	-0.0332789	0.169268	-0.236107	0.335251	0.0247216	-0.0214362	-0.0436525	0.0854421	0.403987	0.245601	0.0435104	0.0323501	0.329404	-0.0142016	0.179955	0.0429702	0.0640354	0	-0.257805	-0.0669951	-0.204184	0.271369	0.147797	-0.202037	-0.32261	-0.341368	-0.601502	0.00945997	0.128819	-0.0562015	0.123466	0.384105	-0.0720019	-0.0328293	0.122504	-0.0950999	0.045187	0.187068	-0.121922	0.120132	-0.378004	0.341846	-0.327147	0.0627766	0.435509	-0.0023675
ACACB	0.117058	0.0688648	0.0340204	-0.0505323	-0.153806	0.220401	0.393583	-0.425989	-0.224675	-0.253617	-0.221735	-0.011939	0.260887	0.380068	0.410341	0.361879	0.16075	0.279314	-0.223396	0.15661	0.0478258	-0.393206	-0.100677	0.144609	0.103476	0.503337	0.0261602	-0.115352	0.00145912	-0.321639	-0.305664	0.0273361	-0.180488	0.173717	0.0340805	-0.282158	0.059248	-0.0106468	0.00110054	-0.137747	-0.186439	-0.241717	-0.232526	-0.0125246	0.108974	-0.0329866	-0.0632553	0	0.465807
ACAD10	0.185101	-0.114316	0.0368524	-0.0551262	0.155511	-0.312307	-0.302787	-0.182773	-0.0948577	0.186136	-0.00161695	-0.0859814	0	-0.164303	0.21423	0.0372691	0.236852	0.174273	0.0860148	-0.203147	0.115747	-0.132864	-0.222712	0.00144434	0.103991	0.123795	-0.0913463	0.0555773	-0.0557981	-0.0327225	-0.332344	-0.00190115	-0.33075	-0.145174	-0.00514173	0.113387	0.187511	0.157016	0.23351	-0.0280271	-0.0946145	-0.270552	0.00288439	0.136811	-0.0593157	0.135049	0.0226846	0.159418	-0.122682
ACAD8	0.315665	0.0382414	0.119355	0.247797	-0.144875	-0.670599	-0.349115	-0.328414	-0.367392	-0.0677819	-0.199757	-0.142958	-0.0983706	-0.440826	-0.05934	-0.120777	-0.0683231	-0.186261	0.0215383	0.0339389	0.265199	-0.210506	-0.0841312	0.28836	0.305233	-0.0188303	-0.0204473	0.131114	-0.212192	-0.0520487	-0.181644	0.156871	-0.507445	0.113996	0.103515	0.285183	0.0221243	-0.199696	0.0245247	-0.090333	-0.313183	-0.180844	-0.276109	0.0308504	0.118966	-0.109102	0.0196857	0.0356855	-0.26228
ACAD9	0.0776882	-0.10607	-0.0328789	-0.0115681	0.0629835	-0.245646	0.107431	-0.0891423	0.0593519	-0.0122328	0.179736	-0.0491781	0.022769	-0.0918016	0.037303	0.0716467	0.0149736	-0.0296173	0.194263	-0.0489502	0.0506372	-0.268575	-0.179732	-0.00131989	0.013751	0.0897875	0.0507297	0.144279	-0.128242	-0.175285	-0.219134	-0.023695	-0.356935	-0.254213	0.0788641	0.127614	0.127659	0.191113	0.0532293	0.0984497	0.248676	-0.108155	0.0875826	0.0794954	-0.0817294	0.14097	-0.0485859	-0.248793	0.115253
ACADL	-0.0218048	-0.0935125	-0.846684	-0.0110397	0.349034	-0.201512	-0.302876	0.118267	0.0491009	0.49866	0.489756	0.365622	0.141448	-0.129199	-0.0025177	-0.209252	-0.116522	0.446848	0.160516	-0.158262	-0.1222	-0.539522	-0.360356	0.0367899	-0.285351	-0.156687	-0.280869	-0.479457	-0.354475	-0.487766	-0.684614	-0.226489	-0.492989	-0.226153	-0.131495	-0.00993252	0.609305	0.36681	0.416244	0.152749	0.397133	0.436117	0.293305	0.350953	0.290761	0.0249872	0.143168	0.0850782	-0.719648
ACADM	0.242541	0	-0.192692	0.182575	0.463833	0.10288	0.411116	0.427485	0.121995	0.68901	0.292328	0.464504	-0.180604	-0.13131	0.0230713	-0.292226	-0.0269299	-0.183804	0.476505	-0.182734	0.0225163	-0.45635	-1.0395	-0.142788	-0.231861	-0.652303	-0.527118	-0.5317	-0.778812	-0.663649	-1.13822	-0.267935	-0.240981	-0.558965	-0.160523	0.1008	0.532742	0.230761	0.463078	0.379317	0.310798	0.320236	0.143694	0.100217	-0.0698919	-0.168123	-0.154408	-0.624754	-1.14279
ACADS	0.528568	0.526313	-0.029911	0.380713	-0.143752	-0.406967	-0.130924	-0.160803	-0.474786	-0.312396	-0.336126	-0.677385	0.295418	-0.047493	0.381154	0.490731	0.144727	0.552273	-0.104473	-0.157679	0.176826	-0.420975	-0.453894	0.194888	0.0836697	0.301687	0.323135	0.207496	0.0018816	0.0103025	-0.437098	0.279909	-0.287267	0.330348	0.480804	0.621438	-0.0400372	0.0222473	-0.143272	-0.201931	-0.176623	-0.386114	-0.284689	0.270346	0.00905132	0.156729	-0.0122356	-0.404234	0.0588179
ACADSB	0.22647	0.0784903	-0.00209141	0.0223646	0.641892	0.340299	0.244948	0.296289	0.273913	0.377091	0.203612	0.110002	0.223639	0.130913	-0.284185	-0.124331	-0.225822	0.0484676	0.132016	-0.298438	-0.110276	-0.623352	-0.968849	-0.333303	-0.168623	-0.469467	-0.271025	-0.486729	-0.436905	-0.565451	-1.1798	-0.384514	-0.484387	-0.301615	0.123049	-0.339719	0.647614	0.223717	0.264351	0.204402	-0.098072	0.14923	0.280812	0.219001	-0.611363	0.0909319	-0.383772	-0.79864	-0.672453
ACADVL	0.180915	0.0780029	0.362828	0.362609	-0.391955	-0.00662232	-0.50499	-0.47243	-0.377108	-0.272238	-0.148973	-0.0448599	-0.175808	0.0918484	0.221029	0.138257	0.264246	-0.355938	0.0793333	0.229464	0.390526	-0.000321	0.00832462	0.0680618	0.279236	0.439285	0.212821	0.140448	0.0432253	0.101418	0.0958672	0.120876	-0.0352907	-0.21532	0.232347	0.381493	-0.128427	-0.0777369	-0.102403	-0.364448	-0.226356	-0.206367	-0.644417	0.133657	0.25456	0.0279989	0.130218	-0.0415792	-0.0695124
ACAN	0.0412922	-0.0372133	-0.0169501	-0.0369196	0.141365	0.378174	0.0542417	0.147796	-0.0266194	-0.133689	-0.0571003	0.118079	0.044466	0.157644	0.071003	0.0330839	-0.0122685	-0.0645266	0.0466919	-0.0330939	-0.136591	-0.0125747	0.0456572	-0.32994	0.0109816	-0.0677323	-0.152788	0.0219116	0.0211406	-0.162294	-0.140095	0.00997973	-0.245817	0.0203199	0.0271869	-0.184662	0.00494146	-0.0177088	-0.335573	0.0385985	0.102419	-0.205272	-0.131762	-0.0735741	-0.0855112	-0.313385	0.0296426	0.0012207	0.0991383
ACAP2	-0.0690837	0.0439048	-0.0770245	-0.0906229	0.106758	-0.0277061	0.194429	0.203467	0.0373073	0.495265	0.218693	0.389715	0.0560245	-0.250864	-0.231985	-0.293583	-0.159422	-0.209245	0.222368	-0.171145	-0.0398178	-0.0364161	-0.223447	-0.133226	0.131264	-0.182434	-0.273708	-0.264844	-0.472633	-0.239658	-0.49162	0.0474586	0.0881724	-0.0456266	-0.00561762	0.153643	0.104707	0.0453873	-0.0447092	-0.0185466	-0.0426784	0.116949	0.256274	-0.120167	0.263452	0.147766	-0.151361	-0.215268	-0.374877
ACAP3	0.174851	-0.0709577	-0.0482039	0.0971394	-0.294169	-0.234815	-0.426634	-0.326804	-0.421811	-0.618219	-0.478766	-0.222102	0.0831037	-0.0765224	0.207007	0.0693092	0.157139	0.188148	-0.200889	0.253454	0.0798082	0.350382	0.366462	0.0173211	0.0251131	0.300274	0.372934	0.155289	0.21564	0.338028	0.299587	0.308312	0.208358	-0.252775	0.375338	0.219793	-0.122792	-0.154559	-0.256516	-0.340071	-0.251156	-0.261288	-0.263103	0.193007	0.23567	0.0897641	-0.0107341	0.128391	0.449379
ACAT1	0.286158	-0.157066	0.221931	0.379604	0.310533	-0.0538282	-0.025157	0.421918	0.0180426	0.573562	0.343606	0.415676	-0.141681	-0.471096	-0.222205	-0.0704222	-0.0522718	-0.106447	0.487662	-0.14078	0.0539427	-0.313292	-0.915669	-0.132586	0	-0.0650492	-0.176166	-0.328955	-0.86842	-0.655	-1.08686	-0.04531	-0.0329885	-0.306133	-0.339001	0.217731	0.442876	0.196292	0.269256	0.271246	0.274122	-0.0606279	0.169358	-0.163049	-0.0892973	-0.219984	0.199365	-0.639389	-0.710348
ACAT2	-0.457126	-0.254977	-0.417244	-0.344377	0.416669	-0.397815	0.667202	0.624058	0.659015	0.483362	0.917616	0.125251	-0.206016	-0.253003	-0.543264	-0.105844	-0.0601511	0.0381107	0.521847	0.330709	-0.104493	-0.823047	-0.209273	-0.144157	0.501819	-0.635801	-0.64659	-0.754215	-0.699181	-0.890841	-1.04516	-0.190991	-0.278961	0.834572	-0.267208	0.626504	0.347465	0.00789547	0.0772514	-0.151878	0.414951	0.722788	1.01105	-0.493752	0.665274	-0.283046	-0.22168	0.567106	-0.560917
ACBD3	-0.121703	-0.104236	-0.165493	-0.0274696	0.221196	0.150849	0.0582619	0.163826	0.0697918	0.389838	0.32325	0.266012	0.176472	-0.0991335	0.0729094	-0.179525	-0.0105553	-0.096899	0.215521	-0.146317	-0.104599	-0.349962	-0.426051	-0.0997305	-0.202894	-0.309951	-0.13292	-0.252858	-0.390598	-0.257594	-0.350859	-0.345843	-0.325307	-0.321383	-0.348686	-0.0637875	0.308313	0.251018	0.246151	0.327403	0.379916	0.145712	0.318604	-0.182984	0.136342	-0.188116	0.160963	-0.152843	-0.328769
ACBD4	0.140321	0.234221	-0.265903	0.108257	0.133773	-0.0444069	-0.236436	-0.55172	-0.648342	-0.380428	-0.403068	-0.251486	-0.0335407	-0.0180502	0.250175	0.0902414	0.0914011	0.0828981	-0.0519333	0.134107	0.465601	-0.112984	0.12268	0.226503	0.253872	0.684149	0.334242	0.373075	0	0.257421	0.312914	0.0961256	0.116603	0.0420904	0.295024	0.115582	-0.245503	-0.0241041	-0.0586772	-0.402349	-0.193719	-0.569839	-0.320335	0.284309	0.328962	0.0295515	-0.0378065	0.252073	0.29203
ACBD5	0.470376	0.380128	-0.0417175	-0.053812	0.646146	0.0448675	0.281473	0.29811	-0.0460024	0.518307	0.57281	0.53694	0.261902	-0.109022	-0.163073	-0.173312	-0.0115986	-0.00664425	0.461942	-0.145978	0.115596	-0.276989	-0.641859	0.0748835	-0.0778332	-0.0411949	-0.425766	-0.34159	-0.407761	-0.190637	-0.813065	-0.378811	-0.259351	-0.0535431	0.0607576	0.321068	0.418891	0.416598	0.392064	0.390185	0.120261	0.257465	0.339724	-0.0745621	-0.390801	0.0329561	0.0177898	-0.413029	-0.534952
ACBD6	0.0766068	-0.28147	0.122523	0.0606465	-0.0373058	-0.275749	0.0256538	0.00498486	-0.126528	0.139925	0.178334	0.153092	0.101437	-0.284937	-0.104975	-0.00805902	0.0294523	-0.0689607	-0.103943	0.205637	0.00757599	-0.00801992	-0.0768423	0.0826492	-0.0790124	0.0370088	0.0994368	-0.0686893	0.124126	0.0240121	-0.132842	0.055542	0.00372791	-0.139925	0.00877333	0.0140786	-0.136436	0.0140419	-0.0902448	-0.138279	-0.213395	-0.0513554	0.031343	0.0297432	0	0.272481	0.135267	0.139271	0.0504894
ACBD7	0.0157166	0.000684	-0.195323	-0.0286069	0	0.0215325	-0.0614796	-0.0140281	0.0776444	0.00133562	-0.0950422	0.224819	0.0439987	-0.00399733	0.0289984	-0.180222	0.254107	-0.0348282	-0.135928	-0.125418	-0.0669312	-0.0610008	0.18969	-0.0740013	0.0581913	-0.0432119	0.17125	0.106402	0.0976562	0.102484	0.0506906	-0.016881	-0.0263152	-0.0417852	0.146656	0.0411682	-0.0887985	0.0378785	0.0449266	0.0381823	-0.106271	-0.0462809	-0.0076375	0.0980501	0.162549	-0.0140805	0.00703478	0.21185	0.11499
ACCS	-0.163302	0.112233	0.0780225	-0.177536	-0.239294	-0.13645	-0.173533	-0.585052	-0.553696	0.0678091	-0.294547	0.10251	0.203875	-0.314302	-0.0157862	-0.0293002	0.0490708	-0.072938	-0.238687	0.426639	0.176894	0.0355458	0.253996	-0.204276	0.0542679	0.252288	0.389951	0.0165839	0.226254	0.149381	0.494249	-0.404637	0.0818019	-0.00335216	0.0747271	0.202918	-0.352177	-0.209447	-0.100995	-0.249554	0.0197554	-0.162533	-0.397059	0.153198	0.503283	0.133275	-0.0151482	0.808015	0.167996
ACCSL	0.151693	0.43425	0.0710168	-0.14062	0.0101037	0.177275	0.0401835	-0.0609484	0.290701	-0.055387	-0.0592966	-0.10005	-0.0319362	0.0577064	0.420335	0.175963	-0.065475	0.381289	-0.162226	0.0748124	-0.154095	-0.00538826	0.182645	0.0668135	-0.00560188	-0.170855	-0.189051	0.147275	0.445267	0.185015	0.17648	-0.12513	0.0694008	-0.0530753	-0.0636568	-0.189992	-0.0202012	-0.0222425	0.154232	0.171517	0.0623384	0.0656519	-0.041997	-0.00226879	-0.0141115	-0.145443	0.180492	-0.0311093	0.0704927
ACD	-0.0230837	0.181023	-0.330229	-0.0449977	-0.0332756	0.0658913	-0.0312009	-0.20205	0.00432444	-0.214334	-0.19255	-0.265676	0.225897	0.173224	0.367684	0.036706	0.124066	0.167798	-0.0450335	-0.121038	-0.0759969	0.0331984	-0.113309	0.0814276	-0.0692258	-0.0267439	0.0150404	0.091258	0.407453	-0.00858259	0.0140042	-0.0593085	0.0851526	0.0401988	0.1166	-0.101941	0.084806	-0.133672	0.0860906	-0.139009	0.0356865	-0.0994067	-0.131522	0.12975	-0.228545	0.0203433	0.178755	0.151192	0.0335808
ACE	0.0749192	0.160571	0.12241	0.00357866	-0.284029	0.312951	-0.182717	-0.0352454	-0.102148	-0.24485	-0.195147	-0.129712	-0.116707	-0.317921	0.158078	-0.107874	-0.114996	-0.00327206	-0.0440373	-0.11459	-0.13484	0.0727754	0.259127	-0.108047	-0.0633955	0.0574241	-0.0603032	0.326319	-0.00470018	0.1407	0.449215	0.0506945	0.101365	0.171308	-0.0907455	0.0646453	-0.138361	-0.0579748	0.0200419	0.0779161	0.0058465	0.122577	-0.0459914	0.00244618	-0.173327	-0.00166082	-0.148697	0.0416474	0.00244618
ACE2	-0.0808125	0.1695	-0.517046	-0.538987	0.4391	-0.463951	0.500659	-0.11643	-0.199671	0.225085	0.0211544	-0.214962	0.576519	0.250288	-0.0896063	0.232091	0.0773139	0.266598	-0.208038	-0.161419	-0.243374	-0.0783315	-0.0683432	0.565693	0.104537	-0.102004	0.0299931	-0.114489	0.0251699	-0.262153	0	-0.391887	-0.116136	0.116141	0.013607	0.0980687	0.650656	0.0122767	0.633482	0.119594	0.454973	0.340711	0.390303	0.394734	-0.280568	0.504478	-0.2394	-0.230645	-0.0715299
ACER1	-0.0894623	0.213959	0.0399361	-0.108529	0.0230393	0.471654	0.125394	-0.119747	0.048018	-0.219987	-0.063798	-0.0637732	0.367769	0.116359	0.238101	0.00240087	0.117716	0.043695	-0.204251	-0.0553579	-0.288093	-0.057992	-0.131218	0.0135498	-0.247531	0.0195036	0.116481	0.243192	0.043664	0.000869	0.574723	0.0516939	0.0466833	0.0915504	-0.0647259	0.22181	0.166613	0.0793242	-0.0329628	0.244645	0.117661	0.240044	-0.110549	-0.0398025	-0.279573	-0.0723515	0.104681	-0.232285	0.131146
ACER2	-0.186474	0.399996	0.00405121	-0.241813	-0.205014	0.139921	-0.0811486	-0.4068	0.208823	0.0230098	0.217429	0.165802	0.066083	-0.43678	-0.0960922	-0.568446	-0.12551	-0.0661831	-0.108464	-0.0702171	-0.0446601	0.106587	0.44492	0.0240402	-0.198925	0.0307593	-0.058578	0.135468	0.211407	0.223238	0.0019021	-0.20203	0.161052	-0.0254068	0.252331	-0.0329385	-0.203709	-0.312408	0.0258703	-0.416403	0.0510788	-0.166402	-0.124839	0.0126557	0.115497	0.135949	0	0.205869	0.240853
ACER3	0.0327168	-0.441737	0.0177417	-0.161343	-0.0146928	-0.360346	0.223537	0.161052	-0.0859141	0.214919	0.138338	-0.0208564	0.105468	-0.0863352	-0.192999	0.141209	0.0139699	-0.285136	0.284112	-0.270305	0.0714259	0.241765	-0.378207	0.0300632	-0.0867844	-0.311709	-0.314841	-0.36973	0.0344372	0.0696578	-0.267213	0.129244	-0.108219	-0.308659	0.0966868	-0.0255599	0	0.289484	-0.197608	0.0976443	0.0171208	-0.0146527	0.253432	0.106466	0.079721	-0.076561	-0.284844	0.128023	-0.286207
ACHE	-0.102994	-0.0445895	-0.0873942	-0.178003	-0.326571	0.350947	0.0226746	-0.145809	-0.196686	-0.237883	-0.172794	-0.325784	-0.0300441	0.0767212	-0.0993319	0.164126	-0.278774	-0.0424924	0	0.216972	-0.240019	-0.198725	0.350245	-0.13135	0.0912204	0.229008	-0.0357699	0.12811	-0.181923	0.193483	0.0152183	0.057435	0.00417423	0.302854	-0.00875425	-0.0173974	0.0564713	-0.0488005	-0.0458775	0.0482817	-0.0432296	-0.214816	-0.0274596	-0.0262527	0.0453591	-0.0499721	0.0990229	0.0789838	0.0480547
ACIN1	0.0342131	0.0630269	-0.242052	-0.228199	0.0663877	-0.0770764	-0.0175381	0.0526819	-0.170069	0.186707	0.0302649	0.217804	0.0990334	-0.0409164	0.0821495	-0.0860229	0.0980449	-0.116136	-0.0150533	0.0952244	0.0908318	0.0519862	0.225759	0.0974174	-0.024684	0.329735	-0.0764966	0.0234146	0.107122	-0.0834513	-0.116002	0.0101814	0.0163507	-0.259504	0.0271926	-0.205456	0.077806	-0.00763607	0.0946345	-0.0193901	-0.168013	-0.14661	0.0180597	0.0971861	0.104993	0.140321	-0.0758829	0.004982	0.160718
ACKR1	-0.154558	0.137666	-0.00224114	-0.101923	0.0120626	0.235131	-0.118057	-0.00782633	0.298849	0.044117	-0.0201087	0.0858536	-0.151986	-0.0376816	0.193069	0.300837	0.398439	0.170671	0.197708	-0.0782485	-0.136948	0.0584192	-0.0577588	-0.0857062	-0.0518599	0.11973	0.0264416	0.14791	0.0794668	0.0285783	0.0234838	-0.124218	-0.0398874	-0.063283	-0.181187	0.121445	0.0985508	-0.0683522	0.289625	0.187001	0.0459757	0.120845	-0.0168695	-0.0413733	0.0198712	-0.0345941	-0.0817885	-0.108577	-0.0586052
ACKR2	-0.0408077	0.110298	0.0611663	-0.0165968	-0.314524	-0.0148454	-0.123836	-0.165536	0.0559764	-0.428258	-0.279438	-0.210392	0.0720944	0.294478	0.114497	0.315588	0.105199	-0.218231	-0.41102	0.0747523	0.320148	-0.205563	0.128669	0.0488358	-0.0614848	0.176119	0.269764	0.209188	0.174892	-0.0670133	0.490406	0.00669384	0.0587859	-0.0492558	-0.175369	0.0781655	-0.401679	-0.12395	-0.00157881	-0.322324	-0.218321	-0.205827	-0.192862	0.177102	0.350323	0.219901	0.0797176	-0.168595	0.156768
ACKR3	0.0393925	0.0844159	-0.0442653	0.12819	0.169839	-0.0763807	0.103373	-0.106845	0.0525956	-0.0475907	-0.10084	0.0820069	-0.0695834	-0.106862	-0.144798	0.121177	0.143014	-0.037581	0.0995345	0.0922108	-0.107037	0.131124	0.170107	-0.0767942	0.120758	-0.0509801	0.0572791	-0.0408444	-0.0971384	0.385846	0.113974	0.0518169	-0.0562067	0.0765538	-0.045845	-0.0212922	0.0160227	0.130945	-0.114228	-0.048532	0.141312	-0.0117502	0.247247	-0.0179114	0.196202	-0.151122	0.175395	0.0573072	-0.0256734
ACKR4	0.0678844	-0.117041	-0.0845869	-0.125188	0.000618696	0.131306	0.063503	0.0873301	0.276402	0.285993	0.115621	0.318668	0.137862	-0.145003	-0.0380318	-0.0754602	0.212284	0.158754	0.0985324	-0.0345547	-0.177306	0.0467596	-0.0722497	0.0101838	-0.0020907	-0.152147	-0.117837	-0.0310681	-0.107023	-0.0319123	-0.160113	-0.212802	-0.113303	0.133035	-0.145172	0.0740175	-0.000131845	0.100845	-0.0409226	0.000702619	0.197423	0.0296786	0.0676959	-0.185186	-0.00337457	0.0866315	0.0545633	0.143464	-0.152235
ACLY	0.027051	-0.0354476	-0.0674267	0.109417	0.117319	-0.543383	-0.0212121	-0.0541358	-0.413969	-0.153704	-0.165194	-0.0488277	0.0712461	-0.0490041	0.0788941	0.414801	0.0507116	0.419355	0.301191	0.147337	-0.0741959	-0.228162	-0.423793	-0.0719147	0.411339	0.0850277	-0.058044	0.00507975	-0.0519776	-0.299067	-0.232903	-0.135377	-0.043921	0.0460515	0.39644	0.145337	-0.152081	0.0587802	-0.290433	-0.201333	-0.0319996	-0.150828	0.153879	-0.252038	0.504833	-0.100814	-0.241808	0.0488219	0.191648
ACMSD	-0.200181	-0.054637	-0.214703	-0.860944	0.294307	0.200293	0.716238	0.415257	0.28279	0.453446	0.230147	-0.0281668	0.0324678	-0.193059	0.0908976	-0.82529	-0.568132	-0.120861	0.0133219	-0.532042	0.121588	-0.675971	-0.38019	0.110949	-0.349091	0.12643	-0.247333	-0.41794	-0.0696468	-0.392861	-0.827724	-0.373766	-0.655285	-0.274071	0.00292683	-0.248216	0.504223	0.184599	0.391747	0.309154	0.000594	0.272615	0.071291	-0.0430412	-0.269135	0.325524	-0.395	-0.324207	-0.424569
ACO1	-0.0401144	0.133635	-0.475556	-0.300713	0.130603	0.237825	0.400763	-0.0126715	0.160348	0.0958223	-0.00334168	-0.174478	0.225	0.269055	0.234206	0.25701	0.302155	0.345174	-0.0917921	-0.503577	0.161362	-0.568568	-0.481583	0.0388269	-0.222631	-0.227968	-0.487425	-0.464902	-0.219313	-0.273124	-0.738081	-0.103752	-0.327776	0.195824	-0.0150537	-0.115066	0.0984631	0.17385	0.0331058	0.149715	0.26719	-0.0840816	-0.0251331	-0.0315771	-0.247003	-0.0306149	-0.193044	-0.473656	-0.691582
ACO2	0.138019	-0.0170832	-0.0754385	-0.0235815	0.0784655	-0.0977707	0.0019331	-0.227887	-0.261299	-0.0460129	0.0278807	-0.404061	0.0755033	0.0904636	0.199964	0.00264072	0.213125	0.332782	-0.137172	-0.472541	0.132427	-0.459451	-0.43407	0.214823	-0.0448437	-0.18048	-0.0592184	-0.0651617	-0.0877085	-0.209167	-0.386024	0.160819	-0.369167	0.149022	0.432163	0.266176	0.0222025	0.062541	-0.126821	0.135529	0.0796223	-0.212661	0.00270653	0.0307617	-0.0667143	-0.219817	-0.277668	-0.464423	-0.207275
ACOD1	0.000379	-0.11524	-0.0540318	0.00752735	-0.180657	-0.0451055	-0.00511742	-0.107627	-0.0306916	-0.136131	-0.0696702	-0.133259	-0.0557871	0.0914726	0.100955	0.00354528	0.082746	0.16048	-0.0444427	0.0660782	-0.105429	-0.0686431	0.159792	-0.069118	0.0712423	0.160666	0.108753	0.0760469	0.167698	0.0791407	0.231779	0.122824	-0.0503039	-0.0412288	0.115557	0.0846796	-0.135955	-0.0478244	0.102446	0.00472403	-0.0675726	-0.115097	-0.0663433	-0.011755	0.037991	0.0778685	0.0757899	0.0516677	0.216297
ACOT1	0.658814	0.719789	0.522804	0.786454	-0.455755	0.0079031	-0.529567	-0.046679	0.968987	0.579024	0.286693	0.569607	-0.675579	0.0381784	0.363	-0.0452046	-0.564169	-0.0276809	0.601229	-0.820938	-0.539015	-0.704213	-0.143656	0.767529	-0.684122	-0.433328	0.119761	-0.213702	0.387259	0.052351	0.135309	0.377983	0.154484	0.280207	0.264884	0.598771	-0.087028	0.603099	0.766532	0.405867	0.787744	-0.5508	-0.152946	0.504118	0.25698	0.166604	0.459545	-0.086803	0.0251036
ACOT11	-0.0388365	0.137525	-0.127614	-0.256791	-0.121362	0.548021	-0.0219154	-0.0594778	0.0453243	-0.18194	-0.0636535	-0.0261779	-0.0430245	0.334251	-0.0599565	0.038218	0.237849	0.111763	-0.072135	-0.0540471	-0.0800304	0.0343418	0.113121	-0.289457	-0.093616	-0.0646315	0.0303082	-0.235789	0.389564	0.0698576	0.178784	0.170491	0.188555	-0.0287142	-0.10529	0.0930271	-0.106311	0	0.165679	0.197463	-0.0316277	0.0356865	0.110598	0.314486	0.213236	0.016974	-0.0834498	0.153962	0.228393
ACOT12	0.0282688	0.0612774	-0.652564	-0.0885286	0.324111	0.542212	0.279524	-0.0442963	0.513666	0.872233	0.95556	0.567167	-0.319028	-0.0287981	0.114623	-0.2083	-0.165607	-0.417189	0.145299	-0.0834179	0.0260839	-0.861868	0.0523548	-0.238458	0.132432	-0.140278	-0.49992	-0.356112	-0.52636	-0.603914	-0.193932	-0.263328	-0.516947	-0.924117	0.379124	0.240139	0.466854	0.692253	0.515355	0.584891	0.227511	-0.160233	0.0569725	0.273744	0.288814	-0.13562	-0.0344267	-0.346771	-0.751599
ACOT13	0.0490246	0	-0.163053	-0.105568	0.7187	0.24487	0.481501	0.812291	0.536532	0.634599	0.6773	0.551944	-0.222562	-0.537043	-0.602997	-0.471381	-0.510447	-0.192744	0.388748	-0.231302	0.0872459	-0.328189	-0.583355	-0.241689	-0.357751	-0.136198	0.0110836	-0.293293	-0.444315	-0.320285	-0.97961	-0.11911	-0.053854	-0.252613	-0.136675	-0.0524044	0.616787	0.46437	0.274316	0.43821	0.254885	0.384806	0.55352	0.0328827	-0.505666	0.232568	0.112553	-0.367782	-0.282496
ACOT2	0.732	0.824922	0.636913	0.454578	-0.0187263	-0.157944	-0.482814	-0.0127993	0.721761	0.379121	0.198916	0.315678	-0.885375	-0.435709	0.477758	-0.0595541	-0.59847	-0.265434	0.602301	-0.833364	-0.155986	-0.753778	-0.411097	0.71261	-0.448758	-0.133328	0.233911	-0.00805759	0.453101	0.14272	0.1197	0.146107	0.227323	0.21246	0.116479	0.333319	0.0628471	0.734244	0.650222	0.400022	0.426786	-0.544042	-0.186899	0.622936	0.437112	0.378767	-0.33237	-0.745537	0.0421915
ACOT4	0.122107	-0.135905	0.321998	0.356315	0.140706	0.00776148	-0.325499	0.223816	-0.0237694	0.212929	-0.118999	-0.140276	0.158898	-0.411691	0.0596666	0.056037	-0.0169482	0.066587	0.463659	-0.0217338	-0.0412426	-0.39221	-0.326854	-0.258947	-0.0240154	0.0609021	0.219947	0.0131412	-0.130275	-0.284975	-0.325676	0.244112	-0.138143	-0.0543485	-0.0883226	0.563628	0.0479784	-0.0979934	-0.0187502	-0.0852928	0.492182	-0.259654	0.188873	-0.005023	0.0129375	-0.0337496	0.714203	-0.542292	-0.35441
ACOT6	0.134122	-0.0367994	0.06354	0.127036	-0.0626607	0.140102	-0.128353	0.0920591	-0.189744	-0.0340357	0.041163	-0.175653	-0.0333581	-0.316391	-0.0961976	0.197772	-0.165995	-0.0920286	-0.0659842	-0.157594	-0.152591	-0.00167322	0.222343	-0.0104675	0.0812678	0.0717611	-0.0977359	0.0695758	-0.00667334	0.0037303	0.0610824	-0.18103	0.169282	0.084095	0.0206728	-0.142734	-0.0465503	-0.00110722	-0.0491571	-0.0285969	0	0.0708694	-0.0514312	-0.0672855	-0.0357113	0.0051918	0.170453	-0.141704	-0.107811
ACOT7	0.0949192	0.231921	0.0944376	0.0263538	-0.115887	0.161157	0.065537	-0.152659	0.0572901	-0.342584	-0.18219	-0.160656	-0.0231895	0.0111032	0.0539556	0.0136776	0.187257	0.108119	-0.305211	0.00877571	-0.142243	0.00698662	0.218046	0.273234	0.13231	0.101359	0.218756	0.278651	0.202835	0.198765	0.330388	0.0723476	0.0379839	0.343157	0.256825	0.140902	-0.168533	-0.117301	-0.0637546	-0.171257	-0.116152	-0.0980496	-0.0946035	0.0155563	-0.11441	-0.120743	0.0346193	0.0341892	0.250461
ACOT8	0.121048	0.193159	0.152033	-0.00287819	-0.0657849	-0.0523791	-0.19029	-0.109962	-0.176141	-0.22024	-0.260467	-0.376806	0.0120153	-0.236073	-0.173153	-0.0884347	0.0962663	0.0754919	-0.13123	-0.0689759	0.087564	-0.213017	-0.632238	0.0892453	-0.00180292	0.131546	0.0588918	0.111325	-0.0662727	-0.132329	-0.0459208	0.0240245	-0.0608091	0.150492	0.0257239	0.0182438	0.0202746	0.0560317	-0.00132656	-0.0927825	0	-0.335276	0.106908	0.0401526	0.0946207	0.017077	0.0826087	-0.204669	0.253425
ACOT9	0.0185699	-0.397196	0.00155497	-0.0956764	0.170929	-0.352831	0.0890555	0.0312467	-0.181088	0.316547	0.169504	-0.0778527	-0.00802183	-0.201069	-0.519469	-0.368437	-0.186286	0.0445704	0.0513949	-0.135595	0.191718	-0.184853	-0.18708	0.0670705	0.0977387	-0.067049	-0.0799952	-0.111772	-0.235621	-0.153576	-0.297488	-0.203467	-0.127094	-0.278109	-0.0993528	-0.00816917	0.0659595	0.0798902	0	0.102661	0.125909	0.0338793	0.0874581	-0.0198727	0.192572	-0.236241	0.00340128	-0.268636	-0.207072
ACOX1	0.255346	-0.125266	-0.164174	0.0457726	0.208172	0.383153	0.286965	0.164605	0.200943	0.306763	0.293108	0.295194	-0.175358	-0.154219	0.0389223	0.00978088	0.501626	0.102109	0.088973	-0.263843	0.152758	-0.393037	-0.842509	-0.0125685	-0.0729895	0.151283	-0.139498	-0.174523	-0.634712	-0.117339	-0.687362	-0.166065	-0.257788	-0.294118	-0.17567	0.143589	0.174589	0.168803	0.275809	0.142618	0.448927	-0.0514126	0.0481272	0.0216656	-0.0677557	0.0146437	-0.106159	-0.46482	-0.612709
ACOX2	0.135057	0.0929346	-0.295274	-0.237655	0.0695934	0.0780735	0.184546	-0.064929	-0.00543785	-0.465835	0.179689	0.0369844	-0.0291939	-0.349122	0.111282	0.0219555	0.00476742	0.0471153	0.100677	-0.333749	0.0955029	-0.423113	-0.684903	0.027029	-0.233399	0.0996399	-0.189687	-0.200913	-0.0813894	-0.085556	-0.729603	-0.871643	-0.309238	-0.0511951	0.0363617	0.0887375	0.220585	0.367801	-0.207531	0.0404577	-0.0833492	-0.0691767	0.0919027	0.0511255	-0.533243	0.0522404	-0.309466	-0.112858	-0.0348043
ACOX3	0.336401	0.107449	-0.0188208	0.0225043	0.19874	0.0208168	0.0723114	-0.155586	-0.247581	-0.264991	0.00657177	-0.12613	0.188742	-0.0633583	0.00775051	0.176242	0.116157	0.0473981	0.0435853	0.11847	-0.102359	-0.207687	-0.334494	-0.108193	0.177693	0.279768	-0.0508614	0.0848227	-0.283021	0.191057	0.053709	-0.113503	-0.156941	0.036942	0.230519	0.267342	-0.0478129	0.0507469	0.002738	0.0543513	-0.00499439	-0.0281444	0.0251198	0.101931	-0.105415	-0.104435	-0.185209	-0.0328755	0.148293
ACOXL	0.0586295	0.145019	-0.042665	-0.211114	-0.124053	-0.102109	0.0156064	-0.159373	-0.0853133	-0.198812	0.0366673	0.0328946	0.154938	0.107977	-0.0119276	0.0321307	-0.0464888	0.069696	0.0360289	-0.0521684	-0.0855498	0.143858	0.244149	-0.0378027	0.198189	0.0252738	0.312684	0.275667	0.0772557	0.317374	0.320223	0.0643892	0.0628786	0.0163164	-0.0799193	0.160382	0.107133	-0.0465679	0.0187254	-0.0446448	-0.0249734	-0.0234337	-0.0743737	0.0646186	-0.0657282	-0.145	-0.0942206	0.123522	0.00367928
ACP1	0.139163	-0.402088	0	0.0302258	0.341816	-0.122041	0.0555944	0.166413	0.0318403	0.418358	0.217155	0.193284	-0.134701	-0.409737	-0.0460405	-0.42924	-0.317265	-0.18202	0.0543928	0.00646877	0.0752115	-0.319466	-0.736169	-0.0566902	0.0671997	-0.435655	-0.290086	-0.198541	-0.409046	-0.301339	-0.54749	-0.229812	-0.0855293	-0.133268	-0.0829773	0.21132	0.362706	0.14658	0.0982981	0.233852	0.242948	0.136765	0.199538	0.00256729	0.00958538	0.145203	0.0620041	-0.0808907	-0.683342
ACP2	0.23256	0.18523	-0.16504	0.00829411	0.0952263	-0.225745	-0.0319519	-0.113585	-0.0972424	-0.146266	-0.236283	-0.257737	0.290446	-0.108163	0.321913	0.389993	0.316197	0.18169	0.0827866	-0.109692	0.241569	-0.314627	-0.726247	0.175784	-0.296168	0.198791	0.0553236	0.209405	-0.0693369	0.0480452	-0.423569	0.0848084	-0.110862	0.275072	0.0951309	-0.0363102	0.0652819	0.121468	-0.0317431	0.0813875	0.180745	-0.150474	-0.10066	-0.055582	-0.0396137	0.086462	-0.0670204	-0.133306	0.1421
ACP5	0.257967	-0.197896	-0.302329	0.126567	0.359439	0.159594	-0.0834103	0.017652	-0.0584598	-0.232276	-0.347283	-0.414463	-0.119444	-0.255353	-0.164796	-0.00792694	-0.362206	0.229761	-0.0673842	-0.345296	-0.187797	0.0177546	-0.617724	0.221713	0.0560546	-0.270254	-0.198849	0.0179749	-0.163823	-0.179263	-0.299977	-0.25864	-0.286611	0.483736	0.07969	0.154667	0.385111	0.496848	0.272158	-0.0583448	-0.117918	-0.173805	-0.0543203	-0.242156	-0.301176	0.14651	0.107331	-0.192976	0
ACP6	0.244417	-0.214206	0.0736222	-0.217497	-0.00155783	-0.237665	0.175837	-0.121726	0.0331664	-0.263643	0.273283	0.0106654	0.0416436	-0.248877	0.0666246	-0.563253	-0.0447192	-0.0460315	0.192122	-0.00128508	0.358419	-0.354686	-0.691957	0.112539	0.322408	0.330609	-0.20667	-0.081387	0	-0.148345	-0.282347	0.177231	0.302716	-0.364888	0.255684	0.139119	-0.0410023	0.209477	0.0138979	0.0417042	-0.107502	-0.0739989	0.116071	-0.269233	-0.32987	-0.431729	0.353994	0.257965	0.154623
ACP7	0.186475	0.312758	-0.0198808	0.0774574	0.151832	0.297359	-0.0151467	-0.132095	0.108121	-0.316362	-0.151366	-0.0225272	-0.159849	-0.07197	0.0923161	0.186188	-0.257226	-0.179134	-0.0429335	-0.0502791	0.0302114	-0.0850987	0.158415	-0.237221	-0.0600939	-0.120509	0.0689569	-0.20324	0.134565	0.054544	0.1396	0.155024	0.0687494	0.108827	0.13392	-0.0476799	0.0291862	-0.122849	0.253119	0.107344	0.164505	0.103945	-0.117828	0.2665	-0.142619	-0.143994	-0.206822	-0.0249619	0.0908222
ACPP	-0.0887694	0.146964	-0.11635	-0.0509529	-0.0396795	0.189874	-0.00724745	-0.0787139	-0.0565639	0.0855079	-0.029532	-0.10318	0.0265684	0.000855	-0.122622	0.162315	0.258372	0.198277	-0.0664701	0.0846524	-0.0229554	0.0658545	0.180099	-0.0160103	0.102888	-0.033649	0.184062	0.277665	0.040132	0.105929	0.162473	-0.135855	-0.258444	-0.00674152	-0.0181804	-0.0968819	-0.0991082	0.132765	0.0525336	-0.109288	-0.0815926	0.0754209	0.00329065	-0.00205231	-0.00503302	0.0696578	0.0201974	0.0381374	0.155751
ACPT	-0.0488248	0.135728	0.0626922	0.108629	-0.116187	0.362171	0.0211945	-0.284539	0.010294	-0.301785	0.0362945	-0.0413041	0.000157	-0.0233979	-0.0449228	0.113122	-0.159947	-0.141728	-0.339856	-0.00101852	-0.129757	-0.0777473	0.380145	-0.146839	0.132207	-0.154578	-0.00858402	0.165411	0.338915	0.0218148	0.2519	0.0211005	0.0939531	0.081717	-0.179852	0.0871105	0.140587	0.0190692	0.162701	0.179744	0.107893	-0.00322723	-0.100634	-0.178376	-0.00834084	-0.436428	-0.0803237	0.0325561	0.121332
ACR	-0.0198939	0.348147	-0.0120611	-0.102773	0.0136635	0.332245	-0.00140428	-0.0816343	-0.0680189	-0.323857	-0.240523	-0.0779519	-0.0547168	0.135539	0.123594	0.183736	0.0859945	0.295296	-0.213307	0.10234	-0.179942	-0.149744	0.427169	0.0738416	0.0422487	0.0597737	0.0838349	0.132033	0.226702	0.19589	0.233687	0.057404	0.130205	0.223402	0.249226	0.180377	-0.225982	-0.226426	-0.0969486	0.131681	-0.0604165	-0.122813	0.0565312	-0.0562491	-0.169769	-0.107991	0.0325932	-0.0522482	-0.0290732
ACRBP	-0.0458684	0.0413251	-0.168244	-0.135175	0.147315	0.167126	0.0106812	0.0209665	-0.0302906	-0.0770779	0.0543203	-0.0957904	0.276693	0.110041	0.0517006	-0.00122166	0.0313969	0.165193	0.00517797	-0.0846271	-0.10991	-0.173394	0.115277	-0.130012	0.0830612	0.0174527	0.0440073	0.122643	-0.117301	0.0753455	0.290635	-0.0514703	-0.121706	-0.0350242	-0.135494	0.115469	0.0189528	-0.130027	0.0625763	-0.187599	0.0516262	0.0830297	-0.0903783	0.0395889	-0.0953226	0.0422211	-0.121391	-0.149388	0.196056
ACRC	-0.153179	-0.278613	-0.134804	-0.251175	0.126937	0.145122	-0.163844	0.252474	0.0030179	0.247348	-0.0101538	0.157273	0.303546	-0.185314	0.245885	0.146352	-0.312985	0.32362	-0.0614758	-0.0611429	0.104515	0.175852	0.500219	-0.2265	0.150499	-0.111119	0.18338	0.16906	-0.248149	-0.36682	0.0693493	-0.374328	-0.346849	0.039062	-0.0303202	-0.173185	0.0996847	-0.0088377	0.0253129	-0.0289264	0.259075	0.0749188	-0.252852	0.092845	-0.0444026	-0.00790548	0.141304	0.15912	-0.0864587
ACRV1	-0.0075388	0.177833	0.0454149	-0.0426078	0.0107818	0.238305	-0.00960207	0.0409331	0.0349131	-0.0703649	-0.0413346	-0.00134134	0.0699382	-0.0744038	0.0843472	-0.0774088	-0.0255294	0.0609937	-0.0714212	-0.162348	-0.0949888	-0.0530767	0.270921	0.000908	-0.0906472	-0.0853047	-0.0554733	0.0690889	0.0421619	0.0705967	-0.0881839	-0.0883584	0.153719	-0.0881839	0.0716281	0.0146723	0.102728	-0.0145297	-0.0947747	0.0774484	-0.012857	0.170937	0.0348067	-0.0179491	-0.0134954	-0.152397	-0.0348635	0.0765963	-0.0184503
ACSBG1	0.0406418	0.288033	0.36037	-0.221912	0.0478854	0.234566	-0.0762334	0.184983	0.125878	-0.109593	0.0163121	-0.149535	-0.26322	-0.187752	-0.0957866	0.216516	-0.180921	0.0878329	0.106674	-0.194866	-0.0215154	0.0444331	0.0627398	-0.0547662	-0.160563	-0.240908	0	-0.0289497	-0.0239635	-0.0807161	-0.091394	0.196839	0.0428381	0.052659	-0.0119038	0.0658708	0.00844097	-0.0238318	0.122381	0.00705957	0.00761843	0.104481	0.122029	0.0738559	-0.0111952	-0.235962	-0.0465293	-0.150031	0.0940199
ACSBG2	0.0582051	0.0187535	0.214809	-0.0108128	0.00405788	0.150272	-0.0845861	-0.0327053	0.109418	-0.101391	-0.00541782	0.0065999	0.0715318	-0.0318394	0.107041	0.0600395	0	0.0832815	-0.082099	0.0831399	0.0307336	0.0706038	0.316379	-0.0285263	-0.116497	0.0637865	-0.00138331	0.241803	-0.0641432	0.0533528	0.0589967	-0.160066	0.180239	-0.020618	0.0449491	-0.0329299	-0.0333128	0.0400434	0.12563	0.00707674	0.0711446	0.0452752	0.0999026	0.0733128	-0.0339255	-0.0485396	0.0888467	0.0118904	-0.0884614
ACSF2	0.711665	-0.295439	0.137461	0.163722	0.173799	0.103204	0.0965676	-0.164254	0.185973	-0.237257	-0.246254	0.357026	0.2285	-0.849194	0.133749	-0.123218	0.030879	-0.195728	0.021698	-0.0738974	-3.48e-05	-0.0111294	-0.809242	0.339709	0.0703177	0.724465	-0.192334	0.156667	0.231242	0.0730734	0.310377	0.0811615	-0.24206	0.559074	0.423438	0.168665	0.0415153	-0.0389752	-0.558068	-0.0064621	-0.147266	-0.30953	-0.0528741	-0.2302	-0.233968	0.363758	0.170275	-0.047698	0.422025
ACSF3	0.433082	0.159013	0.025207	0.0893931	-0.309417	-0.104353	-0.157395	-0.369737	-0.400833	-0.215512	-0.503073	-0.5568	-0.0511684	0.0046854	0.154926	0.088624	0.0524726	0.198719	-0.104566	-0.0281596	0.1951	-0.182677	-0.444477	0.191717	-0.0787439	0.356567	0.212893	0.0572352	0.140609	0.136646	0.223058	0.0247993	0.000113	0.120143	0.208371	0.0886617	-0.253397	-0.0639853	-0.123055	-0.361306	-0.445258	-0.439404	-0.438235	0.136268	-0.190489	0.152829	0.264327	-0.103911	0.31126
ACSL1	-0.068161	-0.303613	-0.00871754	0.0795088	0.117042	0.353748	0.306901	0.144372	0.137958	0.443279	0.244011	0.218776	-0.258615	0.0336714	-0.0629816	-0.0932131	-0.154728	0.149804	0.101016	-0.385362	-0.0549269	-0.681622	-0.637961	-0.214674	-0.268991	-0.28435	-0.0271835	-0.471919	-0.489999	-0.720349	-0.826702	-0.0389109	-0.151919	-0.156929	-0.158788	0.0320454	0.253749	0.157317	0.146702	0.241901	0.293125	0.106812	0.28127	0.0135031	0.142022	-0.121561	-0.301711	-0.618381	-0.561135
ACSL3	0.153342	-0.26807	0.210106	0.449019	0.358032	-0.178167	0.852498	0.251703	0.0625229	0.415215	0.0732117	0.301695	0.0788441	0.203313	-0.324054	0.312629	-0.158351	0.112347	0.301639	-0.0710754	-0.146644	-0.491769	-0.635791	-0.413095	0.0823193	-0.21851	-0.475198	-0.500019	-0.6175	-0.857897	-0.839654	-0.256704	-0.0870438	-0.223129	-0.000557	-0.0802326	0.368259	0.181223	-0.0307598	0.224206	-0.136785	0.126753	0.191127	-0.279527	0.117275	-0.0297146	-0.115323	-0.135654	-0.43174
ACSL4	-0.114682	0.48414	-0.90362	0.750289	1.77788	-0.368927	1.86473	0.929623	0.109354	0.849036	0.65246	2.21253	0.59084	-0.165086	-0.609693	-0.332535	0.638629	-0.00555801	1.99895	0.436888	-0.410631	-0.00905657	-1.16124	0.847581	0.697602	-0.591499	-0.942328	0.143994	-0.289075	-0.655692	1.6572	1.67111	2.18548	2.93549	-0.617017	-0.711682	0.558714	-0.534675	-0.312433	-0.728869	0.798514	0.312985	2.69722	-0.442515	2.60308	-0.598347	-0.361351	-0.0561914	0.145771
ACSL5	-0.227257	0.0814018	0.0105982	-0.0915632	0.21922	0.245214	0.795505	0.244601	0.143171	0.434964	0.132508	-0.240292	0.040576	0.0794344	0.165212	0.241006	0.507967	0.46814	0.114386	-0.652286	0.170018	-0.523431	-0.740929	-0.0999479	-0.466798	-0.402369	-0.553577	-0.255222	-0.755773	-0.705485	-0.627813	-0.489995	-0.315361	-0.558899	-0.501842	0.253887	0.236487	0.12708	0.374595	0.338588	0.283254	0.0140562	0.0187645	-0.295528	0.0103245	-0.0206509	-0.294783	-0.369039	-0.758976
ACSL6	0.113634	0.191928	-0.0385671	0.0257211	-0.169869	0.207054	0.0671682	-0.138182	-0.101884	-0.206452	-0.0615792	0.00667715	0.268577	0.125343	-0.0463037	0	0.0237274	0.0073247	0.0875139	-0.0539727	0.164603	-0.0361352	0.340673	0.105455	-0.0837731	0.0493021	-0.092525	-0.173313	-0.0114841	0.0931459	0.16441	0.0926452	-0.040441	0.255878	-0.0203619	0.026917	-0.0905323	-0.206221	0.148252	-0.0173941	0.0328088	0.0315742	-0.198449	0.0724936	-0.0131497	0.160966	-0.07619	0.0765605	0.00351811
ACSM1	0.0138631	0.308462	0.0426965	-0.034914	-0.214884	0.062026	0.435317	-0.184895	-0.0171351	-0.0183673	-0.196637	-0.193711	0.273462	0.0206523	0.164974	0.0684791	-0.115633	-0.0668273	-0.144829	-0.202405	-0.0967979	0.171535	0.34962	0.0669928	0.153189	0.0711141	0.0187974	0.22248	0.0821753	0.0762286	0.446855	-0.131092	0.184094	0.229714	0.248049	0.0143819	-0.0985656	-0.149111	0.124208	-0.0997696	-0.00636673	0.047471	0.00279713	0.09764	-0.0443106	-0.0575151	-0.097919	0.244183	0.0988088
ACSM2A	-0.268133	-0.599625	-0.275253	-0.760999	0.105155	0.779555	0.0198274	1.03451	-0.9614	-0.283784	0.154853	-0.220404	0.0174284	0.113977	0.111438	-0.763916	-0.63622	0.938578	-0.24638	0.239323	0.261687	-0.0181947	0.157443	0	-0.0849037	0.497186	-0.312976	-0.987868	0.449542	-1.06388	0.0128841	0.0606542	0.276345	-0.206637	-0.419857	-0.363235	0.404029	0.148115	-0.592834	0.699384	-0.298031	0.725958	0.185864	0.229126	0.606306	0.180949	-0.618807	0.189088	0.347706
ACSM2B///ACSM2A	0.147492	-0.211455	-0.0585904	-0.125818	0.469491	0.0928988	0.252144	0.365363	-0.0355086	0.211935	0.333247	0.10961	-0.0162344	-0.171896	-0.0200195	-0.300636	-0.317	0.204577	0.0468879	-0.246058	0.0974522	-0.384499	-0.683321	-0.207225	-0.131116	0.11702	-0.211884	-0.169581	-0.0718298	-0.289815	-0.563086	-0.35167	-0.151597	-0.402057	-0.212947	0.153141	0.507063	0.172143	0.223851	0.25048	0.24526	0.331538	0.323702	0.149741	0.17456	-0.107711	-0.114433	-0.188756	-0.0335088
ACSM3	0.376804	-0.110732	-0.326772	0.214996	0.632024	0.279589	0.732581	0.908026	0.649343	1.04335	0.601846	0.685677	-0.0361452	-0.204996	0.122602	-0.0212154	-0.170078	-0.0703526	0.151961	-0.264378	-0.0192022	-0.255141	-0.971779	-0.123981	-0.340272	-0.0947599	-0.0141869	-0.480347	-0.697718	-0.584359	-1.05359	-0.0739918	-0.207084	-0.170225	-0.14748	0.146166	0.825204	0.606525	0.679419	0.607151	0.563233	0.201134	0.194628	-0.0109434	-0.493191	0.315406	0.0565405	-0.793988	-0.524784
ACSM5	0.334902	-0.68746	0.266994	-0.266575	0.158335	0.0462742	0.385174	-0.0551538	-0.282406	0.253552	0.0573425	-0.28873	-0.114388	-0.27015	-0.0562878	-0.0352783	0.115055	0.0409431	0.0230837	-0.383512	-0.0568113	-0.372792	-0.485426	0.266467	-0.245659	0.138321	-0.210927	-0.189528	-0.120345	-0.700696	-0.043292	-0.202041	-0.856637	0.118875	-0.631691	0.00982952	0.281291	0.132495	0.243078	0.170696	0.0394087	0.407674	0.627616	0.3126	0.355391	-0.0921164	-0.438545	-0.116047	0.0677366
ACSM6	-0.0875378	0.00536442	0.0830727	0.104745	0.00536442	0.164225	0.142673	-0.087359	-0.0106878	-0.0815501	-0.0376449	0.00536442	-0.00962067	0.0121627	-0.160841	0.039268	-0.0587215	-0.0509462	-0.139737	-0.0263152	0.145094	0.0971422	0.338454	0.0790453	-0.0508728	-0.0267863	-0.00127363	0	-0.0507345	-0.113149	0.136514	-0.0916409	-0.00196743	-0.171482	0.0271668	-0.0894923	0.0842896	-0.0158148	-0.0306163	-0.074461	-0.0509758	0.0503826	-0.129911	-0.0237837	0.0572019	-0.222032	0.043036	-0.0840964	-0.0533118
ACSS1	0.068696	0.14123	0.12593	-0.0788937	-0.144883	-0.0200591	-0.160065	-0.112581	-0.0940075	-0.212856	-0.326058	-0.200707	0.120197	0.115569	0.155314	0.0183234	0.116294	0.385502	-0.172557	0.178844	-0.000494	-0.015183	0.111293	0.257805	0.00246191	0.252747	0.0640302	0.163472	-0.044374	-0.0046773	0.174325	0.0523443	0.0288978	-0.0586066	-0.267975	-0.020164	0.0426183	-0.378445	-0.169132	-0.0810142	-0.0881929	0.136395	-0.074419	0.0110488	0.636959	0.0894017	-0.0415521	-0.0960207	0.283135
ACSS2	-0.26375	-0.110938	-0.206219	-0.40607	0.447903	-0.704632	0.549697	-0.101773	0.264529	0.0970736	0.164172	-0.247384	0.217407	-0.359656	-0.152775	0.255763	-0.0488739	0.332928	0.0776272	0.453205	-0.130217	-0.910749	-0.534646	0.0158415	0.493277	-0.0956373	-0.461228	-0.364285	-0.326952	-0.874659	-0.465372	0.110505	-0.314321	1.61208	0.655827	0.409198	-0.0383711	-0.194216	-0.108915	-0.313301	0.317743	-0.0815315	0.777893	-0.280312	0.63808	-0.206741	-0.297791	0.606817	-0.0176573
ACSS3	-0.127035	-0.118719	0.0935669	-0.0951252	0.190559	0.187787	0.0913296	0.316612	-0.00368595	0.356253	0.271294	0.104453	0.23307	-0.470429	-0.246859	-0.14417	-0.0633678	-0.0550957	0.230336	-0.309642	0.140241	-0.464533	-0.923446	-0.333308	-0.102333	-0.257639	-0.675843	-0.513417	-0.510294	-0.624419	-0.46221	-0.153573	-0.0143681	-0.0637808	0.138201	0.259238	0.41493	0.0187922	0.112265	-0.0612011	0.270586	0.172288	0.196669	-0.143723	0.184382	-0.337403	-0.261253	0.0643415	-0.937648
ACTA1	0	0.465425	0.0104914	0.0441394	0.0379949	0.196505	0.0128856	-0.174227	-0.0473938	-0.216349	-0.0104342	-0.150491	-0.0680089	0.137916	0.0918159	-0.0517979	0.00838995	-0.0157714	0.0103574	-0.0400639	-0.276845	-0.10965	-0.0695391	-0.143278	0.0238304	-0.0729446	-0.0396719	0.0694485	-0.106661	-0.124102	0.0732245	0.0200863	0.193858	0.111161	-0.0663323	0.19309	-0.264919	0.0518002	-0.0517373	-0.156885	-0.120272	0.000528	-0.00797033	-0.102815	-0.162323	-0.122675	-0.34932	-0.208627	0.0662212
ACTA2	-1.25894	-1.30755	0.979403	-0.509425	-0.606188	-0.831936	0.0778942	-0.23964	-0.425225	-0.448943	0.258124	-0.826045	0.959005	0.494307	-0.956591	0.0788908	0.321653	0	-0.361211	0.326938	-0.354788	-0.307387	0.246305	-0.910999	0.111769	-0.73779	0.409943	0.437993	0.343623	-0.189583	-0.332734	-0.10184	-0.601856	-0.292047	-0.643123	-0.553383	-1.13308	-0.368182	-0.823667	-0.788647	0.413697	0.479212	0.748186	0.136717	0.832734	0.300998	-0.91293	-0.537855	0.453001
ACTA2-AS1	-0.251406	0.482919	0.0270081	-0.00810814	-0.034512	0.239845	0.0320282	0.0798025	-0.27157	0.195271	-0.103065	-0.185076	-0.0145092	-0.293165	0.0585895	0.148939	-0.104908	-0.273879	-0.0488067	0.0827475	-0.0362935	-0.113697	0.086606	-0.177409	0.00410891	0.0112448	-0.0470085	-0.0452447	-0.143142	0.229553	0.376062	0.00778151	0.391092	-0.176156	-0.218111	-0.0257034	-0.0217137	0.187551	-0.00939035	-0.0514202	-0.104317	0.17404	-0.0474348	-0.0143938	-0.142224	0.111093	-0.351182	0.0889444	0.00778151
ACTB	0.202876	0.145596	0.126141	-0.0116787	0.0334311	0.109208	0.183151	-0.248575	-0.349165	-0.0853567	-0.15626	-0.491715	0.64502	0.63705	0.373197	0.622143	0.582522	0.317686	-0.123238	-0.18104	0.29002	-0.17237	-0.46831	0.0708504	-0.154107	0.158324	-0.0288715	-0.0237455	0.0448761	-0.263874	-0.618609	0.0571146	-0.23198	0.347634	-0.0589972	0	-0.160264	-0.126028	-0.25464	-0.00676441	0.0185604	0.0350714	-0.0479488	-0.0696316	0.0278864	0.112934	-0.128521	-0.515611	0.0234699
ACTBL2	-0.179974	0.283736	-0.093905	-0.00729704	0.0398273	0.152595	-0.0179086	-0.0230517	0.0510406	0.0180464	0.0041256	-0.111266	0.00909805	0.111659	0.0737782	0.139682	0.0304508	0.212944	-0.104961	-0.118326	-0.105455	-0.073328	0.362687	0.00790358	-0.00154305	0.0837026	0.0319524	-0.122489	0.153969	-0.102037	-0.130643	-0.0104713	0.137677	-0.0944271	0.00572538	0.0839801	0.0972161	0.178815	-0.0125175	-0.134928	-0.00399923	0.0219941	-0.0902462	-0.0509028	-0.0556755	-0.118741	-0.0932698	0.03091	-0.135268
ACTC1	0.0781035	-0.15072	-0.00925541	-0.0999732	0.048914	-0.0142989	-0.0976562	-0.171752	0.0370994	-0.0313892	-0.132549	0.0282202	-0.016089	-0.0111008	0.240597	0.111801	0.139606	-0.14974	-0.0265245	0.0891938	-0.1358	-0.100754	-0.0390711	-0.0584116	0.00513363	-0.261835	0.0475888	0	-0.135728	-0.0644212	-0.153185	0.0140967	0.198253	0.21967	0.0424738	-0.0449104	-0.11796	-0.194245	0.0685234	0.00920963	-0.135212	-0.0681949	0.0267043	0.0143738	0.0212512	-0.147144	-0.0312166	0.110291	0.111353
ACTG1	-0.265383	-0.453546	0.490841	0.145858	0.0813627	-0.291425	0.153133	0.0496922	-0.53517	0.0870075	0.248324	-0.251958	0.601629	0.50966	0.024518	0.348159	0.222829	0.552098	0.16712	-0.147927	-0.0399351	-0.57398	-0.701702	-0.00012	-0.133437	-0.298744	0.153591	-0.190348	0.000586	-0.404318	-0.25645	-0.238501	-0.0455646	0.130934	-0.249903	-0.0821934	-0.0193996	0.446285	-0.208476	0.0819654	0.281882	-0.000344	-0.0260897	-0.22133	0.150517	-0.139688	-0.322758	-0.59915	-0.246586
ACTG1P17	-0.00952435	-0.0406132	0.0314055	0.164486	-0.15805	0.172354	-0.0234919	0.116793	-0.124157	-0.0892658	-0.20425	-0.137966	-0.139426	-0.118515	0.0166645	-0.0606775	0.0539627	0.192203	-0.0669122	0.223551	-0.19527	-0.156662	0.24568	-0.192937	-0.0334125	-0.0128269	-0.0579181	0.00182724	0.0952048	0.201551	0.293454	0.150255	0.0802307	0.245833	-0.0674667	0.135483	-0.0161571	0.152317	-0.0722833	-0.0978098	-0.18984	0.104194	0.116346	-0.0668054	-0.144648	-0.0478992	0.0872083	0.0407791	0.00727987
ACTG2	-0.379005	0.311215	1.17957	-0.069437	-0.198945	-0.0107312	-0.0739756	-0.0222893	-0.316466	-0.190328	0.0374441	-0.388865	0.186574	0.236892	0.0673943	-0.0455561	0.0662837	0.261776	-0.235767	0.0403671	-0.0235162	-0.0728154	0.163651	-0.0665102	-0.00745487	0.0420918	-0.00332928	0.199798	0.142599	0.050415	0.36375	0.0872059	-0.0222497	-0.0568452	-0.248161	-0.144863	-0.149862	0	-0.219691	-0.137485	0.144226	0.0862842	0.344998	0.0389819	0.0568681	0.0127754	-0.183417	0.0498543	0.612874
ACTL10	0.0830641	0.218477	0.259149	0.240291	-0.306745	0.17867	-0.0989056	-0.239133	0.0202107	-0.407858	-0.24541	-0.100661	-0.152107	-0.248237	-0.258824	-0.323576	-0.00549316	-0.117362	-0.295346	-0.0100522	-0.0102139	0.53793	0.643461	-0.11265	0.130519	-0.157744	0.305924	0.231141	0.243274	0.346427	0.5643	0.234351	0.258029	0.0367179	0.0838099	0.182336	-0.105672	-0.13429	-0.114806	0.0697513	-0.0406618	0.00415516	-0.0804262	0.113204	-0.00856972	-0.217368	0.145895	0.409963	0.328902
ACTL6A	0.0195818	-0.320397	-0.0347142	-0.0478826	0.197468	0.0204191	0.045867	0.253206	0.000281	0.275506	0.172036	0.116491	0.0942102	-0.119363	-0.385304	-0.325733	-0.127264	0.0241766	0.240561	-0.0384231	0.0227375	-0.311168	-0.462116	0.248467	-0.25882	-0.113475	-0.287663	-0.343266	-0.239793	-0.37661	-0.655208	-0.25407	0.0208807	-0.385988	-0.167061	-0.0605268	0.141076	0.13544	0.0547042	0.0290151	0.329284	0.135714	0.0019598	-0.0406904	0.134202	-0.160389	0.0880632	-0.341768	-0.10921
ACTL6B	-0.00683212	0.0771794	0.0321426	-0.0698881	-0.0180764	0.172567	-0.0729661	0.0116506	0.141187	-0.160523	0	-0.12722	0.0451841	0.0766687	0.0331931	-0.0154543	-0.0700097	0.260314	0.0550623	-0.10252	0.016398	-0.103068	0.231431	-0.0915766	-0.0296364	0.148273	-0.0616217	0.0135732	0.234209	0.0279288	0.173225	-0.0468135	-0.138976	0.0973	0.0175004	-0.0476894	-0.0880079	0.0342965	0.200234	-0.0247664	0.0759468	0.0926809	0.0770678	0.0202007	0.00187492	-0.037076	-0.124788	0.14165	-0.0660176
ACTL7A	0.0115137	0.0293674	0.0726519	0.0420403	-0.204275	0.227987	-0.276642	-0.163002	-0.0359077	-0.0938711	0.0560384	-0.0871057	-0.0114412	0.0354795	0.0943451	-0.000282	0.163466	0.058517	0.05303	0.00621939	-0.133365	0.00832272	0.445282	0.00966263	0.27781	-0.0188375	-0.0762439	-0.00285006	0.0262299	0.165067	-0.0473876	-0.0359941	-0.0274568	0.0176883	-0.0706973	-0.102619	-0.199334	-0.179191	0.0130372	0.0828514	-0.112189	0.0193362	-0.127584	-0.0248737	0.0682387	0.0236897	0.17688	0.236575	0.209172
ACTL7B	0.414597	0.00653982	0.206866	0.0720315	-0.118103	0.204328	-0.210652	0.0587921	0.176116	-0.195775	-0.245388	-0.106338	-0.350493	-0.112485	0.226319	-0.0893078	-0.303131	-0.208807	-0.0297337	-0.155359	-0.0892129	0.02773	0.529818	-0.233047	0.245835	-0.0113802	-0.04568	0.0392094	0.132982	0.113089	0.00902319	0.105331	0.451343	-0.0439138	0.0613174	0.172318	0.128931	-0.338072	0.153623	0.0491571	0.0803032	0.0427489	-0.0576348	0.036078	-0.0241008	-0.0817141	-0.0170922	0.203371	0.0578289
ACTL8	-0.00496674	0.11816	-0.145948	-0.0365696	0.0392189	0.0410209	-0.0475345	-0.0412989	0.197169	0.00786734	0.101959	-0.0160403	0.0523338	0.0957923	-0.0338407	0.0792937	-0.190679	0.126601	-0.126919	-0.117568	-0.382381	-0.0998654	0.229975	-0.0719576	-0.149594	-0.190029	-0.0150337	-0.135703	0.221337	-0.0964112	0.573167	-0.020144	0.265973	0.0717511	0.0326743	-0.0875797	-0.109752	0.0604715	0.118255	-0.00228787	0.150025	-0.00496674	0.11133	0.0195265	-0.310874	-0.111017	0.102248	0.0727696	-0.0549483
ACTL9	0.199268	0.503937	0.209375	0.114693	-0.15103	0.120437	-0.163618	-0.10633	-0.0435963	-0.261033	-0.202035	-0.100605	0.000615	-0.161514	0.326607	0.165028	-0.238227	-0.156688	0.0261502	0.12793	-0.0569639	0.262331	0.3287	-0.0513902	-0.0863166	-0.141251	0.328361	0.366927	0.29333	0.13705	0.428985	-0.0223846	0.232525	0.394686	0.213105	0.145817	-0.141694	0.134823	-0.0594978	-0.0699797	-0.127007	0.0306854	0.045908	0.0465269	0.0545063	-0.0535912	-0.0138836	0.0163407	0.14384
ACTN1	0.0146704	0.163253	0.453384	0.125221	-0.0860596	0.162848	-0.149272	0.335608	-0.366438	0.192991	-0.0470028	-0.0387259	0.125992	0.00568295	0.00133514	0.116739	0.182998	-0.0742807	0.061388	-0.0970945	0.370182	-0.177197	-0.137435	-0.228525	-0.157458	0.17841	-0.143305	0.0952263	0.103891	-0.171669	-0.261707	0.236269	-0.134127	0.0561962	-0.298766	0.189992	-0.215116	-0.134102	0.188311	0.115115	0.0891399	0.0891161	-0.1225	-0.0355282	-0.107935	-0.103452	-0.0638256	-0.31074	0.0290232
ACTN2	-0.122639	-0.0358748	-0.113205	0.0332041	-0.0357947	0.0713668	0.0172839	-0.0423689	0.00186253	0.0572233	0.0363917	0.00623751	-0.124971	-0.0617967	-0.108694	0.0650711	0.00604153	0.197053	-0.188635	-0.110873	0.000842	-0.00430775	0.230164	-0.0219927	-0.204058	-0.119175	-0.0010376	0.25548	0.0456471	0.0138149	0.0709043	0.111702	0.0682964	0.137002	-0.0591493	0.0407605	-0.0032568	-0.0490375	-0.0271597	-0.0979528	-0.0998421	0.126545	0.0975156	-0.0688691	0.032825	-0.144849	-0.128926	-0.105127	0.214344
ACTN3	-0.0410247	0.208907	-0.138479	0.0825529	-0.080873	0.295521	-0.0834465	-0.159573	-0.0420909	-0.205352	-0.122597	-0.194934	-0.298609	0.0999928	0.135094	0.185145	-0.0383735	0.124362	-0.138899	0.0316625	-0.141464	-0.059144	0.0250626	0.208704	0.140193	-0.0171323	0.181654	-0.0765982	-0.00270414	0.200226	0.0607719	-0.0601463	0.0963645	0.230467	0.165359	0.185772	-0.0994439	-0.244597	-0.0721769	-0.162721	-0.0235815	0.0424461	-0.208128	-0.164967	-0.0688233	-0.155225	-0.0951743	-0.130144	0.0277085
ACTN4	-0.0290833	-0.444017	-0.184832	-0.115944	0.226673	-0.267823	0.387301	-0.0965567	-0.285732	0.0892687	0.00462055	-0.0229626	0.0319424	0.0319443	0.0286179	0.0589762	0.148877	0.261844	0.0276194	-0.252113	0.016366	-0.683926	-0.464598	0.0842781	-0.15936	0.112146	-0.00414276	-0.112254	-0.0593386	-0.0106153	-0.366343	-0.28863	-0.301444	-0.11678	-0.138952	-0.135869	0.11657	0.38031	0.136548	0.313092	0.337398	0.035059	0.0776749	-0.20282	-0.176527	-0.21792	-0.280782	-0.545609	-0.0458422
ACTR10	0.201301	-0.0314321	0.206501	0.221617	0.122869	-0.369787	-0.10998	0.0284438	-0.255058	0.247812	0.254461	0.2233	0.435306	-0.0656319	-0.149095	-0.106762	-0.172774	0.288702	0.346392	-0.0353947	-0.0988231	-0.160266	-0.579484	0.0362754	-0.018847	-0.293593	-0.0200553	-0.358558	-0.425597	-0.378988	-0.909415	-0.0260139	0.324385	0.0715919	-0.0938382	0.122938	-0.198494	-0.117788	0.00699758	0.142762	-0.0884194	0.0102167	-0.0669718	0.0642934	0.284617	-0.164	0.305747	-0.254275	-0.346389
ACTR1A	0.0259714	-0.000413	-0.400334	0.0959368	0.29769	-0.241318	0.0220256	0.0259852	-0.403527	0.00569868	0.173685	-0.113868	0.0426087	-0.208367	-0.134478	0.120814	0.111407	-0.197188	0.0669699	-0.030468	0.00788832	-0.17616	-0.277972	-0.0422072	-0.0200443	0.0523319	-0.121264	-0.028389	-0.230092	-0.0753002	-0.219492	-0.0117831	-0.476076	-0.0239868	0.182385	0.0159335	0.121308	0.117738	-0.0898247	0.193034	0.0039072	-0.238283	0.00412321	0	0.0797992	-0.067338	-0.0556273	-0.38073	-0.243481
ACTR1B	0.332521	0.116117	0.125344	0.448845	-0.106913	-0.369302	-0.376647	-0.454911	-0.434389	-0.448688	-0.421376	-0.548303	0.240792	0.12715	0.0524197	0.23531	0.132798	0.195904	-0.335035	-0.12015	0.320797	-0.0660434	-0.216298	0.101601	0.054512	0.263991	0.289407	-0.229084	-0.111482	-0.103158	-0.199111	0.199928	-0.0391941	0.0726562	0.161552	0.326592	-0.338984	-0.513447	-0.389657	-0.416774	-0.437103	-0.401779	-0.359436	0.421303	0.288745	0.0056982	0.0985289	-0.196236	0.208745
ACTR2	0	-0.146902	-0.135022	0.103276	0.299996	-0.234913	0.0943546	0.35702	-0.0557165	0.524401	0.353157	0.283982	-0.143699	-0.0967255	-0.281813	-0.193652	-0.187275	-0.171218	0.376822	-0.181906	0.0519314	-0.155531	-0.790519	0.0241899	0.0844336	-0.306145	-0.397101	-0.161341	-0.521441	-0.282383	-0.678815	-0.361646	-0.26524	-0.0462465	-0.432146	-0.135015	0.363583	0.309049	0.136053	0.38774	0.529354	0.421437	0.476074	-0.0167313	0.188677	-0.317889	-0.0998468	-0.228744	-0.630593
ACTR3	-0.0131168	-0.26614	0.0208683	-0.0432425	0.301055	-0.304366	0.137527	0.256169	0.156548	0.502699	0.272145	0.136984	0.262074	-0.0884933	-0.0226393	0.0760307	0.0768032	0.0113602	0.306318	-0.21901	-0.00978279	-0.166944	-0.78575	-0.149691	-0.163949	-0.491082	-0.336743	-0.327181	-0.611119	-0.498993	-0.972384	-0.360926	-0.0806475	-0.282117	-0.00193501	-0.0290899	0.166775	0.0224581	-0.0993242	0.0309267	-0.0123787	0.254197	0.278828	-0.244059	0.036974	-0.304365	-0.169904	-0.282091	-0.55757
ACTR3B	-0.015542	-0.460242	-0.469708	-0.0332088	0.0285063	0.148324	-0.182555	-0.0649428	0.00241184	-0.0296412	-0.131909	-0.00183678	0	-0.151865	0.332094	-0.0650191	0.0325189	-0.128463	0.227267	-0.0237222	-0.0540743	0.0464268	-0.382549	0.0145531	0.1731	0.0860395	0.00178433	-0.141794	0.0214572	-0.117664	0.180164	-0.17003	0.0222387	-0.226912	-0.0170617	-0.300954	-0.0314941	0.11353	0.0351496	0.0264688	-0.148494	-0.0895281	-0.186075	0.00137615	0.0173368	-0.0459423	0.126619	0.132093	0.237812
ACTR3BP2///ACTR3BP5	0.117119	-0.0861853	0.0532742	0.0656548	-0.0166215	-0.0424212	-0.0318965	-0.0391976	0.0335172	0.00440002	-0.0438125	-0.0203161	0.0821224	0.12357	0.0134219	0.158705	0.140903	0.0987353	0.0107232	0.0359647	0.0105385	0.033917	0.0498849	0.0108209	0.0468003	0.0998185	-0.00522721	0.129801	0.0851634	0.0434717	-0.0139111	0.0654995	0.0131588	-0.0398242	0.0161488	-0.0382509	0.0233117	0.0438519	-0.0181627	-0.00234497	-0.0221605	-0.0389682	-0.0278331	0.0285131	0.0166646	0.0283422	0.00800121	0.0375623	-0.0512795
ACTR3C	-0.178616	-0.617561	-0.283539	-0.155632	0.324161	0.0463996	-0.0024066	0.305838	0.178212	0.382089	0.26736	0.325249	0.450004	-0.266771	-0.00797653	-0.169857	0.299983	0.223732	-0.0788398	-0.388384	0.212602	-0.319642	-0.264779	-0.470492	0.0906305	-0.670406	-0.202971	-0.343465	-0.338537	-0.566833	-0.269452	-0.297884	-0.327877	-0.0592728	-0.0581779	-0.32842	0.075655	0.285457	0.0429158	0.165688	0.0691948	0.0704479	0.0987797	-0.00865364	0.140312	-0.164701	0.0979404	0.121521	-0.173337
ACTR5	-0.0526795	0.0314536	-0.177257	0.0202889	0.0429316	-0.0524378	0.00541449	-0.188608	-0.285105	-0.0132008	-0.0602541	-0.0270133	0.0989895	-0.0376911	0.160304	-0.00248766	-0.180796	-0.120954	0.254712	0.0369296	-0.0577869	-0.171005	0.0837278	-0.0330172	0.0825915	0.173113	0.0351496	0.0902872	0.147148	-0.133461	0.113046	-0.261553	-0.159909	-0.00302219	-0.0814085	-0.00139952	-0.072001	0.202111	-0.162872	0.149544	0.0559649	-0.151351	0.0754075	-0.0045948	-0.0341229	-0.0330396	0.0723886	0.0293307	0.000701
ACTR6	0.242244	-0.430082	-0.0504508	0.169879	0.644917	-0.469386	0.274477	0.466635	0.0246401	0.658432	0.765827	0.601622	0.0819898	-0.408312	-0.272778	-0.224553	-0.151632	-0.0315471	0.439494	-0.342745	-0.108877	-0.0870438	-0.344378	0	0.160431	-0.38998	-0.389896	-0.313644	-0.644825	-0.463369	-0.537528	-0.647561	-0.179126	-0.300054	0.0720615	0.134763	0.15338	0.0849609	0.0469232	0.0882015	0.195035	0.245931	0.194658	-0.132389	-0.255275	-0.134153	0.0536442	0.0916343	-0.707891
ACTR8	-0.306795	-0.700017	-0.593676	-0.0638242	0.0934172	-0.219543	-0.34214	0.285355	0.172684	0.434292	0.377422	0.264408	0.102236	-0.392093	0.0449533	-0.447764	0	0.00467491	0.314888	-0.186637	0.318524	-0.243544	-0.730742	-0.158695	-0.0679359	0.144685	-0.140969	-0.00640154	-0.345961	-0.262838	-0.777592	-0.313489	-0.428053	-0.531645	-0.0845594	0.0304084	0.441106	0.16659	-0.0562277	0.136021	0.495667	0.133367	0.0640521	-0.188402	0.0827675	0.0886364	0.11743	0.005198	-0.306295
ACTRT1	0.106134	0.133275	0.144911	0.1259	-0.156274	0.0757818	-0.166615	-0.279482	-0.189692	-0.212043	-0.0937004	-0.0497527	-0.140484	-0.137773	-0.180304	-0.163468	-0.0887637	-0.0992436	-0.0696092	-0.095048	0.0162315	0.0166268	0.520314	0.0465026	0.0336909	0.0398011	0.0285487	0.168798	0.167681	0.393651	0.333801	0.130954	0.0982504	-0.00768852	-0.0474219	0.0283504	-0.0108604	-0.0790014	-0.0794039	0.0736723	-0.101979	0.0366335	-0.0723333	0.0490441	-0.143337	0.0305743	0.0834804	0.0846777	-0.0633631
ACTRT2	0.23462	0.108607	-0.364846	0.0641279	-0.14205	0.288043	-0.130178	-0.0880809	0.0867677	-0.348527	0.0922198	-0.0736632	0.289292	-0.0497336	0.310783	0.362763	0.203931	0.050426	0.0177021	-0.0314932	-0.0403881	0.420102	0.247964	-0.043395	0.048018	0	-0.0751209	0.301805	0.611891	-0.040617	0.581705	0.103929	-0.122365	0.293422	-0.207483	-0.0505619	-0.0368471	-0.122752	0.108425	0.126255	-0.0376859	0.0608315	0.0056138	-0.0320449	0.00344133	-0.114422	0.127348	0.0499668	-0.0769234
ACTRT3	0.120245	-0.0688419	0.0391707	0.120889	0.0590391	0.0446005	-0.0826893	0	0.116591	0.0677357	0	-0.00650549	-0.120843	0.165304	0.0622044	-0.186933	-0.0451355	-0.166707	0.183031	-0.0397677	-0.125065	-0.00366688	0.0985498	0.0675268	-0.0830402	0.0130081	0.111742	-0.0110736	0.0806251	0.000898	0.116251	0.215776	-0.0193572	-0.0635056	-0.0836282	0.15809	0.293321	-0.0569563	-0.0623493	0.110062	0.0803709	0.219404	-0.0435724	-0.0209303	-0.00236177	0.00827503	-0.0638475	0.0156741	-0.165244
ACVR1	0.207508	0.129151	0.0504274	0.0138488	0.263841	-0.221721	0.0554852	0.122359	0.00871181	0.128884	0.0800338	0.256504	0.63714	0.285347	-0.0441265	0.231548	0.283388	0.405579	-0.0994129	0.0689259	-0.0136552	-0.0430326	-0.196781	0.160297	0.0928512	0.216527	0.106215	-0.0174808	0.480973	-0.108412	-0.0913076	-0.152616	0.012744	-0.249751	-0.354401	-0.114084	0.0295548	0.153437	-0.0943289	-0.16222	0.0324454	0.0300531	-0.00461674	-0.0589004	0.121296	0.196883	0.138332	0.284554	-0.0801296
ACVR1B	0.0402885	-0.205982	0.0243373	0.091507	0.0406723	-0.189807	-0.136108	0.0105824	0.0103359	0.211545	-0.0339646	-0.085587	0.0654683	-0.0765195	0.321846	0.248316	0.133849	-0.0307055	0.239119	0.213297	0.29058	-0.156446	-0.266398	0.16826	0.166045	0.290122	0.0704107	-0.0675888	-0.157604	0.178692	-0.408038	-0.341125	-0.149511	-0.162878	-0.261656	-0.150819	0.00497198	0.296842	0.287053	0.101572	0.0659161	-0.244723	-0.063129	-0.120618	0.222993	-0.0358963	0.124206	0.00282288	-0.107994
ACVR1C	0.180287	-0.00806236	0.253563	-0.197168	0.187381	0.163285	0.245819	0.195201	0.0590658	0.0412383	-0.180442	-0.12835	0.348531	0.158891	0.247376	-0.279536	0.190371	0.0904684	-0.142553	-0.253052	0.341072	0.0129242	-0.346078	0.156981	-0.413017	-0.0330982	0.0785875	0.255256	0.361365	0.00884104	-0.0557289	0.0342207	-0.0118666	0.371495	0.0595393	-0.0947561	-0.110041	0.0723114	0.340542	0.320353	-0.055511	0.162949	-0.0218263	0.292681	0.0739651	0.40061	-0.27868	-0.26543	0.0567269
ACVR2A	-0.141031	-0.282682	0.113492	-0.0662866	0.142835	-0.245163	0.0524564	0.153373	0.190886	0.317952	0.395826	0.331413	0.159801	-0.0322471	0.103759	-0.171338	-0.0921855	0.101717	0.339043	-0.107439	0.0483503	-0.320473	-0.366788	-0.139369	-0.0428791	-0.0677853	-0.125126	-0.38488	-0.196452	-0.161471	-0.562067	-0.354197	-0.133625	-0.346682	-0.268231	-0.139825	0.0846801	0.239271	-0.00821352	0.129995	0.153714	0.0465837	0.232069	-0.205302	-0.0339718	0.252452	-0.213671	-0.156843	-0.427062
ACVR2B	0.0938053	-0.0252857	0.285398	0.0167608	-0.0205975	-0.10028	-0.0655475	-0.182828	-0.0724187	-0.214146	-0.0656061	-0.370054	0.343032	0.163187	0.331693	-0.216911	0.182407	-0.0230293	-0.117074	-0.0107589	0.523831	0.153422	0.604421	0.0901876	0.350711	0.459135	0.183852	0.301774	0.352819	0.104487	0.444971	0.0190864	0.0822268	0.0499363	-0.0224962	-0.00384283	-0.313065	0.152039	-0.237823	-0.431393	-0.141903	-0.0159588	-0.0183907	0.059576	0.165426	0.524196	0.0436001	0.176292	0.308084
ACVRL1	0.140761	0.160355	-0.15399	0.142679	-0.175335	0.00425196	-0.256836	-0.000146	0.0819788	0.13321	-0.260128	-0.115677	-0.076983	0.0244727	0.330159	0.0740309	-0.000326	0.140168	-0.0663686	0.0505877	-0.0147314	0.15759	0.11444	0.0859475	0.0218143	0.132405	0.0199943	0.35674	0.250985	0.328991	-0.0764937	0.158843	0.167737	0.17802	-0.0772362	-0.0660996	-0.0748105	-0.030654	-0.0608234	-0.217132	-0.143812	0.000299	-0.08845	0.0353632	0.0198674	0.0212221	0.0279307	0.0292144	-0.0358906
ACY1	0.722263	0.26314	-0.213521	0.312312	0.43041	-0.322734	-0.0436049	-0.0825109	-0.370132	-0.22602	-0.147517	-0.20564	0.0556564	-0.351179	-0.0705357	0.0274162	-0.176009	-0.0776949	0.43573	-0.311914	0.210906	-0.566685	-0.726312	0.281547	-0.236771	0.529177	0.25483	0.0382824	-0.281694	0.113249	-0.526655	-0.128972	-0.301234	0.348908	0.398514	0.434386	0.406025	0.455842	0.135584	0.215234	-0.00616646	-0.419281	0.0512409	-0.0494537	-0.225745	-0.028677	0	-0.469187	0.0998144
ACY3	0.0142889	-0.261719	-0.243076	-0.255336	0.213262	-0.108328	0.032588	-0.0882778	-0.103853	-0.000675	0.106115	-0.166848	0.30138	-0.0233917	0.2152	0.163788	-0.249184	0.754846	-0.0989718	0.106888	0.149695	-0.455719	-0.262506	-0.0330949	-0.0949364	0.0652246	0.0380063	-0.110723	0.190053	-0.0722189	-0.169567	-0.257041	-0.252265	0.409527	0.136251	0.245186	0.147276	0.273611	0.437846	0.00372505	0.0656948	-0.0375924	0	0.2303	-0.00222588	-0.0425553	-0.146511	0.214814	0.132871
ACYP1	-0.170849	0.0410352	0.0967283	0.0132451	-0.118212	-0.164278	0.230723	0.0660825	-0.175846	0.17171	0.131647	0.0469022	-0.166131	-0.348123	-0.0122595	-0.16297	-0.401309	-0.219831	0.100164	0.126709	0.0289521	0.248371	0.319066	-0.309678	0.0464311	-0.0741458	0.102944	-0.111285	0.0358052	0.0475698	0.136972	-0.114842	-0.0464959	0.0356169	-0.0810032	-0.0970263	-0.0506096	0.028533	-0.0778418	-0.00180054	-0.0516839	0.0304127	0.084806	0.0153842	-0.0156403	0.136529	0.0143399	0.127355	0.108131
ACYP2	0.0525894	0.110861	-0.0141764	0.203131	0.104127	0.0302677	0.259945	0.570156	-0.223326	0.287368	0.327501	0.266191	-0.026134	-0.321912	0.0457764	-0.0821395	-0.0134211	-0.105862	0.238699	-0.133268	0.284092	-0.200854	-0.224808	-0.117599	-0.196239	-0.0567951	0.0839868	-0.101068	-0.304789	-0.0458651	-0.113459	0.0344315	-0.0679655	-0.150816	-0.168893	0.0187459	0.206915	0.125033	0.0775657	0.182848	0.169119	0.0664911	0.179083	-0.184962	-0.21205	0.0805454	0.0167828	-0.145242	-0.167647
ADA	0.141087	0.260213	0.15791	-0.0820179	0.103105	0.231999	-0.0267086	0.0784764	0.251997	0.00553083	-0.225094	0.138584	0.00125265	0.0692983	0.041647	0.0903645	-0.016654	0.0469275	0.222151	-0.325526	-0.0653224	-0.139369	-0.0259795	-0.134397	0.0224237	-0.226241	-0.320275	-0.0178757	-0.16274	-0.101769	-0.0110655	0.0716066	0.0685739	0.193839	0.0392637	0.00646782	-0.164172	0.174407	-0.0160432	0.312915	-0.119823	0.0551758	0.232167	-0.11292	0.179611	-0.12924	-0.213567	-0.00639296	-0.00997543
ADAD1	0.0821853	0.0542474	0.0417342	-0.00481367	-0.0598445	-0.0168591	-0.0237041	-0.0117631	0.0816355	-0.113327	0.0479102	-0.0543518	-0.0106149	0.141411	0.0420918	0.0162907	-0.00641251	0.117757	-0.00504827	0.0351577	0.0222192	-0.0741377	0.0513172	0.0261192	0.0448585	0.206722	0.0920429	0.0584578	0.0289321	-0.000577	-0.0420217	-0.00782347	0.0174403	0.0816078	-0.0316305	-0.0244732	0	0.0766044	0.00206947	0.112512	0.0981731	-0.0101824	-0.0707374	0.0143561	0.00225019	-0.0512285	0.0720363	0.0322099	-0.00690508
ADAD2	-0.181642	0.243287	0.107107	0.0611568	-0.013546	0.335844	0.0157857	-0.0295215	0.0759201	-0.0730858	0.173627	0.111488	-0.22092	0.0479302	0.294706	-0.0052309	-0.0114508	0.135215	-0.0566583	0.0981183	-0.231998	0.219757	0.0889888	-0.0878358	0.0950174	-0.0318961	-0.0259194	0.221558	0.211719	0.150712	0.460627	0.0223055	0.179878	0.342583	0.114429	0.0456986	0.0497127	-0.0807891	0.0204782	0.0760188	0.123105	0.0404487	0.103231	-0.0619888	-0.205383	-0.0770669	-0.139107	-0.0720944	0.0164199
ADAL	-0.142745	-0.284313	-0.383574	-0.0658989	0.471546	-0.230845	0.200377	0.268758	-0.208565	0.157554	0.22979	0.246641	-0.18802	-0.369156	-0.31286	0.0178585	-0.19816	0.0785217	0.672958	-0.0526719	0.0614309	-0.568771	-0.578527	-0.446284	-0.124346	0.085392	-0.151367	-0.482931	-0.0509806	0.157278	-0.524444	-0.156237	-0.54748	0.0135674	-0.0437069	0.0982318	0.329115	-0.0462446	0.124648	0.387932	0.143419	0.0586119	0.0209064	-0.15422	-0.145705	0.239459	-0.303502	-0.300337	-0.277502
ADAM10	-0.113565	-0.13577	0.0499468	-0.108986	0.466201	-0.0287075	0.233093	0.249375	0.12358	0.701491	0.441062	0.426891	0.275239	-0.0687885	-0.201617	-0.150086	-0.0329256	-0.109921	0.350865	-0.0747023	-0.100863	-0.168983	-0.601442	-0.0129042	-0.113965	-0.514087	-0.389728	-0.399258	-0.231807	-0.258263	-0.606218	-0.4082	-0.149153	-0.34022	-0.199268	-0.200263	0.361826	0.391849	0.29525	0.41983	0.116867	0.429482	0.310545	-0.302789	0.212762	0.0969486	-0.205713	-0.325052	-0.448675
ADAM11	0.0850172	0.0263677	0.338745	0.200951	0.134054	0.138899	-0.177807	-0.122946	0.0430822	-0.130228	-0.0986528	-0.130877	-0.0939622	-0.158674	0.0392127	-0.0856481	-0.10278	0.136628	0.0811977	-0.272665	-0.0570941	-0.0320506	0.436411	-0.143815	0.102224	-0.0588326	0.373563	0.394061	0.175798	0.211281	0.400575	0.00811768	0.196924	0.249301	0.31314	0.17421	0	-0.179137	0.00884008	0.0516891	-0.0116878	-0.0449419	-0.212309	0.0989342	-0.0155802	-0.186472	0.0581474	0.226021	0.143507
ADAM12	-0.143832	0.226256	0.0437608	-0.0294085	-0.230224	0.192265	-0.00784493	0.00836706	-0.144921	-0.0167327	-0.0885472	0.147861	-0.0503907	-0.00766325	-0.0341377	0.0662198	-0.0749016	-0.0061903	-0.103446	0.153705	-0.0964584	0.141061	0.134608	-0.224526	-0.0162959	-0.0625777	-0.0148182	0.23822	0.23158	0.127181	0.284168	0.129908	-0.0104213	0.0329699	0.0481205	0.0407906	-0.0192089	0.103481	-0.0441499	-0.065207	0.274438	0	-0.128659	0.0244021	-0.0612798	-0.00367308	-0.06251	0.132005	0.255906
ADAM15	0.0954223	0.207568	0.357879	0.0330486	-0.262519	-0.272131	0.0326118	-0.0448022	-0.229018	-0.209817	-0.226254	-0.176636	0.0921841	0.067131	0.0565748	0.0713119	0.235059	-0.0697432	-0.16891	0.139853	-0.0762491	-0.118673	-0.154118	0.338667	0.268684	0.239658	0.248419	0.125866	0.161644	0.00349665	0.14011	0.0867076	-0.0146537	0.0709615	0.0239649	0.292829	-0.394531	-0.183012	-0.14518	-0.340386	-0.0167232	-0.266218	-0.030849	0.125628	0.072259	0.235798	0.132429	-0.406312	0.27591
ADAM17	-0.115561	-0.151491	-0.149683	-0.0721698	0.179996	-0.408038	0.0854869	0.0929928	-0.198583	0.522482	0.190193	0.110436	0.240466	0.113444	-0.0320311	-0.185337	-0.128152	-0.225411	0.253414	0.144828	-0.0870523	0.0801773	-0.25381	0	-0.0420604	-0.144358	-0.25792	-0.175253	-0.162236	-0.125631	-0.272966	-0.202157	-0.203913	-0.290699	-0.080514	-0.235883	0.247756	0.312629	-0.00931692	0.135405	-0.0487633	0.0775309	-0.109601	0.102619	0.331004	0.113657	0.0653253	0.239035	-0.226884
ADAM18	-0.0602627	0.165167	-0.0422483	-0.0372095	-0.0782023	-0.0343633	-0.056982	0.0342312	0.0418992	-0.00285912	-0.115124	-0.0480771	-0.040875	0.0575013	-0.00175524	0.0603466	-0.0211997	0.0532913	-0.103192	-0.0419173	-0.0316067	0.12399	0.305238	-0.0917931	0.0865698	0.049017	0.0336094	0.00437927	0.0492439	-0.00641775	0.378054	-0.0437989	0.0294609	0.0506048	-0.106281	0.0537357	-0.103493	0.106312	0.0119066	-0.0298452	-0.0305748	0.0195818	-0.053854	-0.0381722	0.0124474	-0.0190306	0.00937128	0.0753794	-0.00743437
ADAM19	-0.116218	0.18739	-0.00689793	-0.103965	-0.0721617	0.239822	-0.26374	-0.150772	0.256995	0.0473809	-0.0821319	-0.105691	-0.182607	-0.0838752	-0.0534706	0.040101	0.333221	-0.113256	-0.311561	0.120465	-0.140118	0.00795126	0.304969	-0.400865	0	-0.0457292	0.0616302	0.155082	0.168146	0.0167508	0.233182	0.17803	-0.0879951	-0.372675	0.119722	-0.346331	-0.0179219	0.113827	0.0597258	-0.138129	0.0691414	-0.195414	0.0890403	-0.17088	0.0722914	0.243496	0.00242424	0.168603	0.00336361
ADAM2	-0.0487266	0.0335259	-0.0570941	-0.0456553	-0.0731649	0.0206351	0.0225439	-0.0580101	-0.00681925	-0.0846767	-0.0517983	-0.0324063	-0.069128	-0.0462475	0.0799885	0.170868	0.0590682	0.02037	-0.076829	0.0247312	0.0342193	0.0257602	0.101667	-0.00148726	0.193846	0.0461478	-0.0238719	0.211851	0.0962191	0.0642705	0.147549	0.0774803	0.125159	0.089529	0.0594988	0.0163531	0.0504823	-0.0659599	0.0222673	-0.0457907	0.0783777	-0.0030427	-0.0313539	0.00781584	-0.0258665	0.0240245	0.00738049	0.052896	-0.00970411
ADAM20	-0.081409	-0.0706277	-0.507295	-0.340532	0.0111275	0.19141	-0.0150189	0.174636	0.0829916	0.359804	0.179886	0.207912	0.113994	0.0227485	0.197972	-0.0820632	0.148596	-0.081358	-0.0409875	-0.149342	0.153131	0.0307217	0.253476	0.125397	0.0939813	0.152451	-0.00946093	0.0304666	0.0848146	-0.13274	-0.064981	0.208591	0.0169549	-0.0858073	0.00370693	-0.266346	0.165648	-0.0310464	0.40088	0.0348363	0.378977	0.0546961	0.0681906	0	-0.0180926	0.271038	0.114228	0.220517	-0.0987778
ADAM20P1	-0.151066	0.0360317	-0.0487251	-0.210322	0.199398	-0.0473542	-0.147129	0.0795946	-0.197478	0.470897	0.212723	-0.23297	0.316275	-0.312326	0.164135	-0.105588	0.0465889	0.0202103	0.059021	-0.00700617	0.0842667	0.0959764	-0.11014	-0.149103	0.337463	0.0853701	-0.0783877	0.411591	-0.415278	0.0912051	0.284	0.146268	-0.304886	-0.0528417	0.503464	-0.221016	0.0932269	0.149571	-0.0138679	-0.215315	0.321822	-0.243075	-0.454562	0.0517182	-0.0585189	0.234551	-0.00922251	-0.177511	0.0153751
ADAM21	-0.0905752	0.152776	-0.111722	0.172861	0.0997653	-0.0223742	-0.0389504	-0.0972714	0.0364408	-0.121862	-0.217286	-0.142222	0.269371	0.0251856	0.0486803	-0.0852151	0.20282	0.0703659	0.0294447	-0.035223	0.077827	-0.190896	-0.148799	0.0674033	-0.0617113	0.157463	-0.191799	0.151312	0.130377	0.183226	0.424379	0.261668	-0.119255	-0.0214062	-0.0902691	0.383359	-0.0158467	-0.0434289	-0.00113392	0.262055	0.0270796	-0.222507	-0.102957	0.0229254	0.0740094	0.0413427	0.100051	-0.0654073	0.0611982
ADAM21P1///ADAM21	0.00800753	-0.0209899	0.439356	0.0728307	0.100683	0.225275	-0.14521	-0.0184612	0.187172	0.0664277	0.16306	0.185565	0.00117111	-0.397475	-0.113609	-0.0518971	0.136936	0.000478	-0.0143304	0.25081	-0.20262	0.142245	0.210567	-0.109254	-0.231288	0.0154138	0.0297823	-0.098372	0.101369	-0.118201	0.142483	-0.125868	-0.00479603	-0.29917	0.0213819	-0.281453	-0.00416756	-0.0960231	-0.0846391	-0.0407381	0.134482	0.448666	0.0605845	0.0884528	-0.02912	-0.0821743	0.240264	0.343802	-0.0194035
ADAM22	0.0680442	0.0192971	-0.0715084	0.0609746	0.0221076	0.0799475	-0.188149	-0.0858221	-0.109919	0.0248632	0.0281463	-0.0773568	0.218645	0.0810838	0.197842	0.0468044	-0.00391912	0.193809	-0.0308123	0.193025	0	0.101453	0.0732126	0.0265818	0.0222383	0.0559573	-0.0273542	0.0787415	0.265542	0.0799141	0.11283	-0.00700331	0.184315	0.0163126	0.0140982	0.0242395	-0.0185571	0.130743	0.105669	-0.0670915	-0.109542	-0.0508223	-0.0160069	-0.102099	-0.13897	-0.0193543	-0.014204	-0.103565	-0.0760384
ADAM23	-0.0651684	0.22942	-0.112236	0.0304585	-0.161118	0.144085	0.0014391	-0.0339532	-0.0136309	-0.131166	-0.0703244	-0.0396738	-0.0368357	-0.224423	0.0927501	0.070332	0.046576	-0.0852261	-0.113911	0.0014391	-0.0672631	-0.0517554	0.284587	-0.0043664	-0.0183239	-0.181549	0.104559	0.142936	0.0724254	0.0360398	0.450143	-0.0316019	0.0981317	0.0287499	0.106035	-0.193638	-0.035521	0.195805	-0.00353956	0.0289016	-0.012125	0.0475235	0.160592	0.0813799	0.00585461	0.0600123	-0.0535479	0.0170717	-0.0191693
ADAM28	-0.258489	0.0293946	-0.307426	-0.158598	-0.0490775	0.186416	0.132458	0.062211	-0.00723648	0.501808	0.211466	0.0627236	0.159273	0.620264	0.14603	-0.0493317	0.228448	0.0184221	-0.143088	0.320566	-0.160438	0.203714	0.291751	-0.00189733	0.0560236	0.0554843	0.0285583	0.159223	0.263222	0.244581	0.126246	0.0852318	-0.22951	-0.0707803	-0.293236	-0.287794	0.00378418	0.240166	0.0409765	0.01158	-0.051301	-0.155255	0.261001	-0.0534186	-0.0920992	0.0798798	-0.132296	0.0394607	-0.0608525
ADAM29	0.144845	0.138566	0.00306273	-0.0252395	0.0418682	0.102844	0.0173149	-0.0312533	0.143663	-0.0494504	-0.0130768	0.028574	0.200933	-0.00787163	0.182003	0.0199428	-0.0285792	0.0150137	0.00687551	-0.0897951	-0.00489903	-0.0536113	0.213171	-0.00623226	0.0578833	-0.0260897	-0.0282679	0.148435	-0.0377092	0.0333991	0.301661	0.0486555	0.00683737	-0.0326843	-0.028152	0.123253	-0.0237994	0.00306273	-0.0357938	-0.0139179	0.0786099	0.10301	-0.0739403	0.059958	-0.0578008	0.00306273	-0.100399	0.146028	-0.0162725
ADAM30	0.0177178	0.017765	-0.0545936	-0.0459509	-0.0472693	0.179614	-0.150523	-0.00704479	-0.0308604	-0.164847	0.0263429	-0.101578	-0.100626	-0.179201	0.0572443	-0.0491452	0.0187516	-0.0467815	-0.141764	0.320372	0.0326276	0.1107	0.129955	-0.0411644	0.0252662	-0.026155	0.107302	0.131844	0.287357	0.0729418	0.205379	0.00916672	-0.0597115	0.0272136	-0.00974989	0.148613	-0.00502014	0.0259814	-0.0924349	0.0553627	-0.118427	-0.0400419	-0.0223308	0.0664144	0.0457649	0.0502591	0.0887823	0.131135	-0.1022
ADAM32	-0.00201082	0.0421538	0.0481257	-0.0169673	-0.120777	0.0752888	-0.078136	-0.0569482	0.0552669	0.0560656	-0.0211849	-0.0896688	-0.0342445	0.126044	-0.116698	0.149394	0.0152001	0.111294	-0.184871	0.25445	0.0789742	0.0254784	0.143489	-0.0269408	-0.00202608	0.0917516	0.092248	0.0600629	0.134952	0.0902362	0.123523	-0.0503669	0.00269842	-0.0253973	-0.0278063	0.00308657	-0.133619	0.0172734	0.111752	-0.00847578	-0.0800433	0.0716944	-0.0463352	-0.0340295	0.0161037	0.115527	0.0598807	-0.0488787	-0.0584316
ADAM33	0.0316	0.219461	-0.104819	0.000241	-0.0325713	0.0993242	0.0212035	-0.110487	0.0330229	-0.159023	-0.12676	0.0127048	-0.0813732	0	-0.0356679	0.124712	0.244435	0.156645	-0.139447	0.0369644	-0.0287299	0.271407	0.144739	0.0019846	0.0516863	0.162663	-0.0662646	0.0584226	0.192547	0.213828	0.431183	0.0262737	0.216162	-0.154033	-0.184429	-0.082921	-0.0304828	-0.0929317	0.0345473	-0.106371	0.0891519	-0.00370979	-0.0684753	0.110364	-0.0813036	-0.206442	-0.0815258	0.00913525	0.18388
ADAM3A	-0.0321679	0.0997691	0.334557	0.042181	-0.00576162	-0.0157356	-0.041101	-0.0134997	-0.0199585	-0.16153	-0.0239272	-0.0267305	0.00562334	-0.0424399	0.000653	0.121061	-0.0351558	0.0840111	-0.0503373	-0.0218744	0.038168	-0.0142903	0.0212364	-0.0540214	-0.101635	0.0369077	0.0386476	0.00921106	0.173608	0.21478	0.0329037	0.0169411	0.0506096	-0.0324111	-0.0364261	-0.0722132	-0.0764031	0.149548	-0.0259371	3.1e-05	-0.0371237	-0.0222912	-0.108558	0.0988092	-0.0824671	0.0860434	-0.0202231	0.0980926	-0.106176
ADAM5	0.0640335	0.00204754	-0.0404482	-0.0169754	-0.0276628	0.0534692	0.0351381	-0.0299234	0.000865	-0.0622859	-0.092978	-0.117584	0.0120831	0.0237832	0.178833	0.00465012	0.0110421	0.197957	-0.118017	-0.0448627	0.0592074	-0.0563521	0.226853	0.136381	0.0438814	0.093389	0.00798178	0.129341	0.0902219	0.109777	0.0779004	0.0322556	-0.0257735	0.0282283	0.0292006	0.106915	-0.0838418	-0.0582767	-0.0321598	-0.0249233	0.0170803	-0.0850716	-0.0362258	0.0545564	0.0312033	0.0339084	0.157189	0.121285	0.0430741
ADAM6	0.120834	0.152138	-0.0279713	-0.116624	-0.0917883	0.154477	0.000818	0.0756617	0.000598	-0.0703764	-0.0781517	-0.0300403	-0.0931997	-0.000215	0.164925	-0.0723448	0.0696354	-0.00732231	0.0455551	-0.0163889	-0.0228829	0.0887628	0.37376	-0.0686331	-0.10783	0.0659552	0.0656562	-0.0159316	0.072546	0.216574	0.32549	0.145102	0.240231	0.167765	0.0898476	0.0516357	-0.0783348	0.115174	0.0254312	-0.098568	-0.0226336	0.0186491	-0.0499015	0.13149	-0.106018	-0.0207877	-0.0184641	0	-0.0604677
ADAM7	0.016747	0.187574	0.00295639	0.130692	-0.0671053	0.0259151	-0.0762138	-0.0914965	0.0194058	-0.0892959	-0.0330448	0.00912237	-0.029707	-0.0963893	0.0939236	0.0506845	0.0839477	0.0142341	-0.0953651	-0.029314	-0.135384	0.0496783	0.143822	0.118489	0.0533938	0.0127845	0.0895639	-0.00844955	0.00476742	0.036284	0.0757141	-0.0201969	0.076458	0.137871	0.00864077	0.201986	-0.0760064	-0.0626559	0.046567	-0.0356035	-0.00183296	-0.0786314	-0.0138202	-0.0529304	0.139673	0.151	0.0579534	0.393157	-0.108285
ADAM8	-0.00117254	0.483969	0.104964	-0.218383	-0.162109	0.248696	0.0728421	-0.080081	0	0.122056	-0.192714	0	0.0187502	-0.0354242	0.230197	0.108728	-0.060853	-0.114499	0.0562143	-0.356772	0.00635243	-0.200122	-0.0965629	0.0781417	0.0361824	-0.0591512	0.0219083	0.051899	-0.224296	-0.168498	0.357079	-0.00314474	-0.00213814	0.0905523	-0.00203514	0.150751	-0.0431762	-0.00531435	-0.0378265	-0.0346885	-0.153909	0.0497079	-0.0573502	0.0308967	0.0611362	0.0032711	-0.166001	0.38298	0.0843239
ADAM9	-0.135921	-0.277603	-0.157399	0.101256	-0.128952	-0.875778	-0.00346518	-0.15975	0.0729771	0.297192	-0.0300493	0.147286	0.0168676	-0.202083	-0.177896	-0.249237	0.0933108	-0.18312	0.0336246	-0.168858	-0.10559	-0.314994	-0.432351	0.101828	-0.275661	-0.183571	-0.268995	-0.41317	-0.0460162	-0.229904	-0.577594	-0.268056	-0.410544	-0.518075	-0.178803	0	-0.0308571	-0.18212	-0.076385	-0.114597	0.181777	0.108523	0.0264249	-0.235311	-0.0457778	0.259238	-0.00179148	-0.326393	-0.437695
ADAMDEC1	0.0575619	0.15911	0.143383	-0.0783691	-0.0662298	0.0359964	-0.0276513	-0.0537429	0.0175014	-0.111848	-0.0478811	0.00097	-0.0405521	0.00822449	-0.105701	0.014256	0.0565577	0.332307	-0.103635	0.0166492	-0.0873728	-0.0645499	0.257653	0.0236907	0.0571008	0.00987959	0.040719	0.020936	0.089272	-0.0258703	0.0906882	0.010664	-0.0741911	-0.0599065	-0.0825052	-0.0533714	-0.0678692	0.110745	0.184661	-0.118281	0.00387239	-0.0040803	-0.00907707	0.0160284	-0.0239477	0.00617981	-0.0816121	0.182479	-0.118562
ADAMTS1	-0.0419698	0.0765042	0.203006	-0.0296993	-0.289004	0.127388	-0.00867939	0.00573683	0.0808043	0.332378	-0.0526295	0.483039	-0.0726352	1.12433	0.224288	0.0658984	0.172219	-0.271485	0.214468	0.249739	-0.334167	-0.0564227	0.138412	-0.224018	0.325308	-0.234734	-0.485602	0.00968742	-0.0879688	0.0446978	-0.0146055	-0.0697112	-0.470551	0.139146	-0.0762763	-0.241638	0.566388	0.144385	0.0663304	-0.0767593	0.289877	0.183844	0.428105	-0.251196	-0.1874	0.520004	-0.128442	-0.293746	-0.264155
ADAMTS10	-0.013052	0.102617	0	-0.0564809	-0.0728364	0.0335283	-0.276434	-0.148292	-0.252623	-0.211084	-0.382774	-0.246943	0.158188	-0.33459	0.0832658	-0.0440865	-0.0116825	-0.150757	-0.0990448	0.166028	-0.00537205	0.0819111	0.39185	0.00269175	0.196613	0.339894	0.258478	0.390543	0.34255	0.321476	0.386603	0.0803704	-0.0330462	-0.00161219	-0.080842	-0.0512562	0.0281658	-0.273542	-0.0802774	-0.19354	-0.0652061	-0.147318	-0.0475774	0.191076	0.0737801	0.0265636	-0.147249	0.0420313	0.304964
ADAMTS12	-0.0455241	0.0856409	0.0888505	-0.250251	-0.249531	0.0248322	-0.1345	-0.160426	-0.146542	0.0150056	-0.0879607	-0.047214	0.28101	0.0726991	-0.0754132	-0.30546	-0.136614	-0.0836849	-0.393997	-0.0632381	-0.0111723	-0.0459671	0.0484118	0.0178041	0.207015	0.117879	0.0778284	-0.120861	0.52424	0.189833	0.366428	-0.0448031	0.0886335	0.00949001	-0.0355339	-0.00178242	-0.0411553	0.00433111	-0.109365	-0.120772	-0.147752	-0.0844712	-0.0815482	-0.0222311	0.0747399	0.157833	0.131154	-0.225576	0.262963
ADAMTS13	0.146264	0.368404	0.0207801	-0.0523601	-0.223803	0.0332241	-0.357183	-0.263617	-0.267979	-0.157884	-0.390538	-0.416139	0.15178	0.539531	0.222461	0.0853763	0.314835	0.0341272	-0.231336	0.250782	0.328276	-0.0413241	0.239099	0.172693	0.0102825	0.360814	0.0788946	0.00731468	0.333191	0.262591	0.399792	0.105662	-0.094552	-0.0848012	0.0185823	0.222948	-0.239347	-0.09198	-0.143141	-0.193151	-0.161417	-0.19705	-0.0904589	0.280976	0.164278	0.200242	-0.251646	0.195826	0.32075
ADAMTS14	-0.0290656	0.220368	0.13394	0.181297	-0.00363445	0.206913	-0.0454307	-0.170496	-0.0578413	-0.0880651	-0.100972	0.0158639	-0.0882268	-0.0158362	0.015151	-0.0111513	0.0287261	0.0634041	-0.06145	0.0768638	-0.1712	-0.246909	0.237657	-0.0732741	0.0173807	-0.11379	0.0636392	0.124884	-0.111244	0.116071	0.0312362	-0.118499	-0.135458	0.0846534	-0.15024	0.0658379	0.128814	-0.111856	-0.0835743	0.202764	0	0.119353	0.208956	-0.0898023	-0.119504	-0.243022	-0.105458	-0.249081	-0.114184
ADAMTS15	-0.0241718	0.329736	0.159934	0.0434504	0.000964	0.209729	-0.197765	0.0101695	-0.0775209	-0.192713	0.112577	0.127656	-0.0752997	0.283855	0.175918	-0.0770698	0.00641012	0.237125	0.0598965	-0.0446219	-0.0577726	0.139041	-0.075191	0.139788	0.00561333	-0.131081	-0.0878005	0.153325	-0.0636139	-0.139262	0.2039	0.0602412	-0.0947661	0.0998096	-0.0675039	0.147821	0	0	-0.020649	0.0273485	-0.0741048	0.260544	-0.124546	-0.0445108	-0.216716	-0.0616837	-0.266932	-0.0775046	0.0130162
ADAMTS16	0.0510187	0.132324	-0.102649	0.068573	-0.162588	0.00736809	-0.218278	-0.165258	-0.148377	-0.330885	-0.195597	0.22911	0.0183969	0.209365	-0.0813222	-0.221327	0.0173469	0.11273	-0.0999508	0.14768	0.0349951	0.11165	0.419672	0.0330224	0.239017	0.208498	0.0676842	0.33742	0.28021	0.174921	0.533204	-0.0168719	0.140185	0.173216	0.159875	0.112031	-0.0899591	-0.16647	-0.105546	0.241619	-0.252411	-0.114891	-0.200877	0.0918522	0.193733	0.0869021	0.0320654	-0.0422792	0
ADAMTS17	0.125266	-0.105609	-0.550298	0.0335851	-0.452257	0.0216126	-0.1299	-0.35407	-0.276983	-0.712363	-0.258826	-0.238024	0.352408	0.0122094	-0.0794949	0.0622168	-0.156997	0.161288	-0.176135	0.0482268	-0.087121	0.168802	0.738688	-0.29141	0.172266	0.162492	-0.015523	-0.0329475	0.00998068	0.238407	-0.305703	-0.0626936	0.153022	0.146098	0.00270224	0.295	-0.310735	-0.478597	-0.0769305	-0.0491285	-0.537652	-0.177632	-0.125697	0.0780196	-0.250547	-0.0377407	0.0392199	0.165209	0.01337
ADAMTS18	-0.140539	0.373436	-0.0353518	-0.0145497	-0.0906448	0.216326	-0.0327048	0.01195	-0.0532956	-0.0706115	0.0864878	-0.0779824	-0.00273514	0.0865102	0.0461264	0.0783257	-0.0142088	0.119029	-0.0322103	-0.122699	0.0340724	-0.0989218	-0.0557942	0.0972943	0.106043	-0.131456	0.141867	-0.125172	-0.118381	0.00521564	0.0742064	-0.0730333	-0.0181656	0.212078	-0.0427604	0.0125375	-0.15906	0.181705	0.074008	0.250765	0.0712461	0.0844541	-0.0117297	-0.146841	-0.201085	-0.0516438	0.0206156	-0.140677	-0.130646
ADAMTS19	0.030561	0.147116	0.0773244	0.0775404	-0.0868158	0.146803	-0.0124073	-0.0387688	0.119494	-0.0912619	-0.0606885	-0.12681	-0.25373	-0.00836515	0.163489	-0.0533862	0.0390387	-0.0664263	-0.10529	0.0232272	-0.0683537	0.248506	0.143939	-0.0689468	-0.02248	-0.0891228	0.126797	0.0246325	0.0232372	0.0399861	0.326329	-0.101043	0.0981627	0.103684	-0.0127263	-0.0960908	-0.0386438	-0.0535097	0.086062	0.0277605	-0.052846	0.0786476	0.0469337	0	0.129778	-0.0854135	0.0839248	-0.0733509	0.0971413
ADAMTS2	-0.145986	0.274912	0.180853	0.069818	-0.348716	-0.13693	-0.302209	-0.394733	-0.272016	-0.291327	-0.381062	-0.406955	0.201088	0.313469	0.0614395	0.215678	0.304601	-0.0439844	-0.532534	0.171343	0.0401487	-0.305086	-0.0502267	-0.129822	0.15504	0.143801	-0.0290446	0.242508	0.528659	0.076458	0.238019	0.0513096	0.0671535	-0.031178	0.0601621	0.11651	-0.393538	-0.322199	-0.193603	-0.251876	-0.344251	-0.261597	-0.406781	0.0656548	-0.112401	0.171186	-0.0587301	0.0637579	0.218112
ADAMTS20	-0.105802	0.159906	-0.00218678	0.040874	-0.0334396	0.0754962	0.0324416	-0.0101447	0.0591888	-0.0602989	-0.0389414	0.0118361	-0.0147285	-0.023407	0.10868	0.0890298	-0.0511727	0.119263	-0.0411053	-0.0858526	-0.0620723	-0.0178494	0.260382	0.101099	0.110596	0.199537	0.0555267	0.18736	0.109802	-0.0335321	0.123987	0	0.0785675	0.0554028	-0.00134516	0.0226936	-0.0429416	0.0100183	-0.037776	-0.00709915	0.0100183	-0.059319	-0.00946808	0.0992966	0.0267897	-0.039464	0.0584545	0.0387378	0.0159159
ADAMTS3	-0.085773	0.00861263	0.0899758	0.064281	0.143997	0.0338678	-0.08991	-0.0272627	0.0525322	-0.0800915	-0.132938	0.148029	0.1529	0.0444336	0	-0.124885	0.141963	-0.0423646	-0.0981007	0.0800843	-0.073102	0.0633798	0.126943	0.00295544	-0.0445952	-0.177001	-0.0367899	0.0205336	0.014473	-0.0178528	0.483377	0.00620794	-0.0303626	-0.00760508	-0.0126309	-0.245044	-0.0174112	0.125242	0.0942121	-0.0485063	0.175244	0.286722	0.36839	-0.010632	0.0555782	-0.139206	0.0768452	-0.0520191	-0.0307407
ADAMTS4	0.086554	-0.0893292	-0.0318637	-0.156993	0	0.379096	0.187252	-0.0364041	0.00670624	-0.084836	0.00845242	-0.118378	-0.0385046	0.158656	0.0743809	0.0110807	0.132515	-0.101307	0.0884347	-0.0718951	-0.0070796	-0.0703554	0.100064	-0.312275	0.032362	-0.0337343	-0.180241	-0.0283566	-0.227986	-0.0782352	0.145981	-0.202057	-0.129398	-0.0537171	0.328015	-0.0430269	-0.0762196	-0.0208149	0.125433	0.026979	0.19701	0.0840683	0.120779	0.208265	0.0246668	-0.121096	-0.125594	0.0610266	-0.0810018
ADAMTS5	-0.272244	-0.49212	-0.238958	0.0756221	-0.172302	-0.221505	0.431947	0.179751	0.00547934	-0.0684433	-0.253632	0.157566	0.593672	-0.221713	0.0372176	-0.13995	-0.0366001	0.242931	0.0258307	0.0641446	0.138841	-0.584184	0.185047	-0.193061	0.246552	-0.103294	0.188761	0.180499	0.28279	0.124347	-0.0198059	-0.221924	0.198397	-0.251416	-0.0456829	-0.340948	-0.382207	0.293266	-0.387984	-0.013998	0.210935	-0.157753	0.316705	-0.0144424	-0.154457	0.549161	-0.460486	-0.448139	0.35435
ADAMTS6	-0.118463	-0.171131	-0.0932574	-0.012547	-0.0907965	-0.0751085	0.0952454	-0.0177956	-0.00192356	0.0651469	-0.150669	0.217195	0.0816617	0.375082	0.200299	-0.21769	-0.0579915	-0.0201955	-0.174745	0.177475	0.0403175	0.0647459	0.168631	-0.0482082	0.296311	0.0670438	0.180805	0.00682735	0.280757	0.186155	-0.0393496	0.0733786	0.0686655	-0.188699	-0.297934	-0.0246	-0.0108213	-0.0840116	0.0775709	-0.173083	0.0801897	-0.0374985	0.147784	-0.0325403	0.0883923	0.290153	0.0356092	0.0159245	-0.0142565
ADAMTS7	-0.335393	0.156675	0.142489	0.170154	-0.109183	0.447485	0.0294242	0.00026	0.121692	-0.374395	-0.301854	0.140538	-0.156058	0.127662	-0.0216823	0.164028	-0.035471	0.270908	-0.028214	0.0134802	-0.254106	0.171761	0.247503	-0.132626	0.0926342	-0.0614734	0.0305848	0.303572	0.03725	0.311867	-0.0150151	0.0691662	0.144027	0.242015	0.171356	0.157339	0.0747127	0.0674372	-0.143722	0.0620151	0.204442	0.136707	-0.0180011	-0.0176811	0.0787158	-0.189091	-0.113022	-0.0777497	0.177507
ADAMTS8	0.0752964	0.353345	-0.0472951	0.158268	-0.102817	0.24105	-0.0517492	-0.023663	0.0981665	-0.319048	-0.220397	-0.0206513	-0.0987201	0.00698137	0.0265861	0.118112	0.0763989	-0.125178	-0.218001	-0.0934916	0.00303745	-0.107277	0.320614	-0.0523982	0.00427103	0.044806	0.223084	0.320481	0.0480833	0.10667	0.188893	0.21909	0.265032	0.211391	0.0730839	0.274396	0.0281463	-0.0784831	-0.144103	-0.148354	-0.0489912	-0.026444	-0.168774	0.00845575	-0.0779486	0.00462532	0.0697799	-0.0148783	0.0316367
ADAMTS9	-0.0677743	-0.238289	0.0437231	-0.217635	-0.204887	-0.126182	0.117994	-0.100105	-0.0200582	0.0957637	-0.151427	-0.0336618	0.046072	0.0808229	0.11235	0.0308962	-0.281499	-0.276711	-0.222267	0.407664	-0.28849	-0.215508	0.137723	-0.0961542	0.286996	-0.13357	-0.193469	0.142666	0.292719	-0.168527	0.063818	-0.080143	-0.133333	-0.056252	-0.00810051	-0.10816	-0.0747023	0.204563	0.00779724	-0.158751	-0.0936027	-0.00190878	0	0.0849099	-0.0130458	0.489595	-0.191582	-0.159771	0.0967851
ADAMTSL1	-0.125699	0.00580883	0.00891995	-0.132126	-0.14201	0.0850315	0.167112	0.0327752	0.200941	0.086226	0.11638	-0.108162	0.177252	0.0606763	0.116719	0.071882	0.431819	0.199337	-0.0569425	0.21704	0.143287	0.124756	0.0499992	-0.100162	0.114526	-0.0271201	-0.00342989	0.304289	0.155405	0.144979	0.123446	0.122643	-0.0110967	-0.0423639	0.0271168	0.0123134	-0.111462	-0.0544369	0.111255	-0.0578332	0.112983	0.0671339	0.056474	0.068727	-0.099498	0.151432	0.120265	0.0648096	0.0540936
ADAMTSL2	-0.127158	0.427615	-0.0892143	-0.119277	-0.265564	-0.0605054	-0.411748	-0.415692	-0.14163	-0.0937133	-0.217115	-0.203563	-0.0172801	0.378655	0.211294	-0.172307	0.391158	-0.195458	-0.246073	0.597093	0.121016	-0.208774	0.13442	0.0703445	0.400423	0.180218	-0.0507255	0.275851	0.574948	0.327788	0.313867	0.314136	0.0814333	-0.0814977	0.458627	-0.234513	-0.359257	0.0733628	-0.274556	-0.119226	-0.129696	0.012126	0.017756	0.083302	0.884289	0.223119	0.0926771	0.289221	0.280414
ADAMTSL3	-0.0577765	0	0.257758	-0.204695	-0.0597167	0.153244	-0.137801	-0.215394	-0.0470242	0.124184	0.0945406	-0.0840721	0.357327	0.324076	0.286862	0.0797539	0.310936	0.312003	-0.210685	0.0741553	0.250162	-0.0615873	-0.303188	0.0875349	0.0288663	0.0692868	-0.102996	0.215354	0.325685	-0.138908	-0.00882196	0.0555868	-0.236692	-0.328207	-0.355503	-0.17499	-0.0442066	0.0330968	0.085372	-0.0208445	0.0636253	0.0280838	0.137547	0.0895205	-0.000989	0.240341	0.243122	0.175496	0.1306
ADAMTSL4	-0.0262632	0.0784779	0.197127	0.381406	-0.138761	0.113016	-0.202363	-0.124843	-0.0326757	-0.31015	-0.402619	-0.134536	0.161412	0.132203	0.535623	0.162849	0.323861	0.338476	-0.265939	-0.199815	0.0582471	0.0418625	-0.346215	0.0782218	-0.0439868	0.253068	0.10486	0.272709	0.221825	0.14113	0.114937	0.0516486	0.0783229	0.514429	-0.0057621	-0.233064	-0.387991	-0.121497	0.119514	-0.180569	-0.118804	-0.347231	-0.188825	-0.0945058	0.207608	0.196998	0.11764	0.0738721	0.255232
ADAMTSL4-AS1	0.00944853	0.196863	0.408824	-0.150285	0.00999069	0.447322	0.0824237	-0.0838199	0.0610242	-0.328402	-0.115147	-0.0730882	-0.261858	0.164185	0.154532	0.0296655	-0.0286393	-0.119684	-0.14912	-0.0672288	-0.21767	0.257949	0.158535	-0.150103	0.164706	0.170457	0.0789638	-0.221957	0.218129	0.152544	0.0518518	0.0960984	0.0781703	0.173065	-0.0071106	0.207777	0	-0.0468316	-0.167463	0.0559044	-0.133003	-0.261064	-0.00729036	-0.348958	0.137613	0.0462327	0.341216	0.277088	0.107954
ADAMTSL5	-0.103738	0.131639	0.233116	0.0103602	-0.215736	0.222699	-0.256622	-0.144146	-0.179607	-0.201355	-0.0335855	-0.184414	0.0910873	-0.0575352	0.23209	0.0864525	-0.114548	-0.0358138	-0.0592055	0.0575585	0.0522079	-0.00841284	-0.0479417	0.0570779	-0.109904	0.0849118	-0.0172815	0.112023	-0.0180778	-0.00454283	0.293515	-0.00921678	0.119355	0.356345	-0.12657	0.0550275	-0.0357361	-0.110646	0.0236874	-0.0533295	0.057364	-0.110257	0.025475	0.0773215	0.0489836	-0.0131173	0.0201917	0.0875521	0.113115
ADAP1	0.344532	0.122527	0.0993109	0.0619283	-0.168496	0.24209	-0.110452	-0.178369	-0.335529	-0.217523	-0.154044	-0.1436	-0.31406	-0.170098	-0.0335531	-0.0595651	-0.116598	-0.26123	-0.171028	-0.0175958	0.200157	0.356995	-0.0479517	0.189883	-0.131456	0.318495	0.27376	0.144919	0.187375	0.341497	0.314102	0.387164	0.263065	0.233626	0.328223	0.178506	-0.170766	-0.21604	-0.0974817	-0.125186	-0.144414	-0.040967	-0.0546713	0.0498142	-0.175678	0.157443	0.124836	-0.138088	0.17041
ADAP2	-0.130284	0.0330071	0.255272	0.0872002	0.0381017	-0.12027	-0.145655	0.207056	-0.0894647	0.513134	-0.0328336	0.138618	0.0360112	-0.148102	0.267369	0.0131278	0.153073	-0.166979	0.362052	-0.0105963	0.160661	0.284129	-0.202181	0.0408773	-0.266433	0.33972	-0.0430241	0.230354	-0.0522366	-0.262223	0.100695	0.315934	-0.113695	0.03934	-0.136004	-0.0512772	-0.128497	0.163651	0.252942	0.0184312	0.161808	0.120578	0.0279803	-0.0409193	0.187746	0.257341	-0.0298624	-0.0276098	0.0189562
ADAR	0.00635052	-0.068881	-0.106361	-0.0245533	0.0372276	0.113062	0.40518	0.283887	-0.00210094	0.334349	0.177267	0.0639038	0.129436	0.375317	0.120711	0.298058	0.369164	0.39688	0.156168	-0.0454273	0.172882	-0.0115862	-0.203558	0.107881	-0.22008	0.18647	-0.0139742	-0.0236673	-0.226003	-0.197967	-0.325038	-0.0576963	-0.0131607	-0.0637789	-0.338987	-0.159603	-0.333909	-0.0235958	-0.111367	-0.0811157	-0.255535	0.128322	0.0672426	-0.219787	-0.0741415	0.174069	-0.0854569	-0.479848	0.267563
ADARB1	0.0513196	0.0803561	0.0145216	0.125785	-0.118625	0.059258	-0.0991306	-0.1244	-0.00800753	-0.127264	-0.198316	0.0612192	0.0793323	0.0346451	0.353128	-0.179445	0.0435677	0.139203	-0.110117	0.110066	0.00831509	0.104444	-0.193957	0.240455	0.137807	0.223211	0.0642796	0.0208068	0.119423	0.00309467	-0.0620475	0.097209	0.150442	-0.00474501	0.0491705	-0.0233803	-0.14397	-0.194204	0.0143399	-0.0488882	-0.173322	-0.177615	-0.282022	-0.0704169	0.0472622	0.0889702	-0.0791922	0.0276432	0.238754
ADARB2	0.172549	0.190434	-0.0184979	0.248746	0.051332	0.478784	0.139853	0.129882	0.112091	0.0231218	0.0478172	0.115254	-0.0889516	-0.0416288	0.0167875	-0.218251	0.0588431	0.0206351	0.030561	0.0326428	-0.263978	-0.0116811	-0.284933	-0.0375962	0.0818524	0.0297322	0.00393629	-0.150003	0.147717	0.0991616	0.161738	0.0356689	0.232433	0.304749	-0.0254569	-0.0342679	-0.059	-0.0170374	0.144883	0.138367	-0.030715	0.0567832	0.181909	0.0621934	-0.329793	-0.0878167	-0.174424	-0.0571904	-0.00307035
ADAT1	-0.181753	-0.161174	0.0781007	-0.286253	0.178127	-0.271125	0.293956	0.251413	0	0.137698	0.0693746	-0.023922	-0.0703688	-0.174555	-0.0573869	-0.0653644	-0.0912938	-0.0496669	0.281587	0.0252762	0.0669456	-0.105401	-0.399178	-0.0392718	-0.0584059	0.127823	-0.189532	0.0750809	-0.0784359	-0.064724	-0.106414	-0.0572763	-0.0917912	-0.414872	-0.220985	-0.0351472	-0.0827427	0.247416	0.0818424	0.305194	-0.0832105	0.183483	0.266792	-0.2705	0.0228891	0.0908613	-0.332749	0.0144567	-0.0275283
ADAT2	0.139424	-0.196626	-0.116435	-0.0968657	-0.154742	-0.319354	-0.334688	-0.315077	-0.064487	-0.139399	-0.199216	0.214493	0.144229	-0.0476341	0.115386	-0.211886	-0.0270591	0.11266	-0.122491	0.26587	-0.00187635	0.253554	0.381482	0.0211687	0.334136	0.231057	0.222519	-0.0662003	0.283781	0.201833	0.381738	-0.0966639	0.0150642	-0.0717645	-0.247704	-0.201037	0.00926685	-0.155705	0.0244007	0.136081	-0.158191	-0.126964	-0.141845	-0.216835	0.494118	-0.149243	0.248777	0.462332	0.11782
ADAT3	-0.0536151	0.159899	0.275155	-0.0486479	-0.0925784	0.348631	-0.150423	-0.0706077	0.215969	-0.256763	-0.0782762	0.0166445	-0.0162792	-0.115817	-0.0358858	0.107912	-0.2759	-0.164201	0.0164046	-0.0340781	-0.111915	0.0404358	0.102949	0.123159	0.123836	0.0294151	0.161906	0.281991	0.0991764	0.0872951	0.452428	-0.038569	0.137805	0.138604	-0.0113316	-0.0996909	0.012589	-0.0626712	-0.0528345	0.0102544	-0.195747	-0.00149632	0.00711727	0.0241776	-0.0305758	-0.0657959	-0.237242	0.0281577	0.309709
ADAT3///SCAMP4	-0.0126929	0.0953021	0.279812	-0.0475793	-0.146561	0.114129	-0.301515	-0.187753	0.0410666	-0.232395	-0.105053	-0.0170693	0.138134	0.0317082	0.149331	0.21929	-0.0729608	-0.0288057	-0.00891113	-0.0218744	-0.0274515	0.0244203	0.142844	0.141924	0.124086	0.129844	0.33377	0.334782	0.0940747	0.0653033	0.293504	0.134335	-0.0357037	0.0945196	0.0251865	-0.043962	-0.116013	-0.151603	-0.0934372	-0.0305352	-0.169983	-0.201511	-0.114313	0	0.00282288	0.025548	-0.0799489	0.0789995	0.336835
ADCK1	0.00847912	0.229828	-0.276064	-0.0492592	-0.113892	0.0199585	-0.000985	-0.12318	0.0745029	-0.185251	-0.157617	-0.101031	0.161868	-0.207324	0.456221	0.195258	-0.314617	0.159153	0.0899153	-0.0470314	0.0897231	-0.112358	0.291302	0.108463	0.0904474	0.281757	0.0325561	-0.134385	-0.0555053	-0.0792794	0.0695047	-0.111673	-0.154407	0.220527	0.0862398	-0.0354929	-0.0640316	-0.0969744	0.0439467	0.157968	-0.0475268	-0.101718	-0.0489969	0.0408006	-0.242376	-0.187012	0.0440755	0.206372	-0.00978994
ADCK2	0.275467	0.453733	0.0132227	0.0820894	-0.0520544	-0.0689883	0	-0.164128	-0.123964	-0.404658	-0.307568	0.0839167	0.0810981	-0.358566	0.207849	0.212433	0.305653	-0.235692	-0.109026	-0.0402584	0.0152845	-0.275673	0.100639	-0.11301	0.213048	0.240065	0.0788121	0.396262	-0.028142	-0.0329514	0.235156	0.370392	0.162288	-0.0074873	-0.11488	0.108837	-0.245366	-0.289423	-0.246682	-0.0421538	-0.174552	-0.376778	-0.114688	0.106288	0.0793095	0.455565	0.319326	0.160544	0.363968
ADCK5	-0.0240507	-0.0232568	0.135721	0.140967	0.0241237	-0.0315003	-0.0793195	-0.140825	-0.102347	-0.192005	-0.0606422	-0.0559502	-0.401375	-0.187631	-0.0858569	-0.159084	-0.351141	-0.11585	0	-0.017498	0.063477	0.199242	0.570588	0.254649	0.0413651	-0.152379	0.0627031	0.187477	0.0988903	0.255917	0.431187	0.168633	0.118429	0.135336	-0.0165362	0.145275	-0.211334	-0.00747061	-0.022562	0.0373077	-0.131002	-0.0929923	-0.266094	0.114777	-0.172701	0.0162463	0.0229378	0.089756	0.265083
ADCY1	0.0691657	0.300309	0.00603008	-0.117858	0.000661	0.127305	-0.0107684	-0.332776	0.0418859	-0.192998	0.0320053	-0.184461	0.0638685	-0.0778179	0.0202312	0.147661	0.159389	0.0911007	-0.102376	0.122937	0	-0.0225458	0.150066	0.0898747	0.405912	0.167664	-0.0928674	0.18386	0.116138	0.0285664	0.289131	0.143305	-0.135132	0.188765	0.42225	-0.0178642	-0.0881119	-0.0760102	0.118989	0.0217805	0.100049	0.232399	0.123038	0.187891	0.0221314	0.327394	-0.0402861	-0.276471	0.134853
ADCY10	-0.100046	-0.241369	0.0266471	0.0654869	0	0.457991	0.404358	0.237307	0.00723839	0.282113	0.11128	0.128092	-0.00911856	0.582898	0.0228333	0.0813327	0.0530353	0.678911	0.0052042	-0.221843	0.189805	-0.442858	0.0716534	-0.334268	0.00305796	-0.0780807	-0.191622	0.0638447	-0.143465	-0.109589	-0.03964	0.332028	-0.209008	-0.58396	-0.331124	-0.157653	0.212625	-0.0109663	0.220766	-0.103553	-0.0794606	0.134167	0.0163522	0.574887	0.359204	0.196789	0.196014	-0.181112	-0.152899
ADCY10P1	0.346357	-0.34758	-0.392103	-0.601486	0.659993	-0.227764	0.04954	0.191948	-0.250127	0.521043	-0.189126	0.362265	0.435883	0.637922	0.56611	0.114301	-0.406919	-0.241347	0	0.317251	0.836558	0.616662	-0.0855942	-0.110735	0.888145	-0.0968938	-0.107501	-0.0963597	-0.103011	0.321855	-0.36587	-0.028717	-0.181015	-0.218518	0.20406	0.538831	0.0657172	0.589802	0.400316	0.689891	0.01369	0.657242	-0.0689521	0.457242	-0.0426378	0.675096	0.254062	-0.275154	0.469883
ADCY2	0.0701437	0.107432	0.156832	0.110627	-0.054884	-0.0211759	-0.114201	-0.0704598	0.0589366	-0.0776472	-0.0527544	-0.131618	-0.253526	0.0166512	-0.00102186	-0.0164466	-0.00319862	-0.225476	0.154168	-0.199835	-0.116841	-0.100083	0.161524	-0.0500851	-0.116103	-0.179586	0.139534	-0.130778	-0.0345626	-0.00523949	-0.0519552	-0.00523949	0.228294	-0.0445199	0.0204897	0.107838	0.0589299	-0.00125361	-0.0310311	0.0196424	-0.139172	0.0640559	-0.00410032	0.0686288	-0.071733	-0.0900149	-0.00625372	-0.0165071	-0.0527134
ADCY3	-0.153185	0.0811467	0.0612497	-0.105851	-0.299511	0.021142	-0.100612	-0.0547066	-0.00722218	-0.280274	-0.0524054	-0.241197	-0.184824	0.153913	0.039813	0.32716	0.104939	-0.179803	-0.223104	0.368976	0.127415	0.0802312	0.284402	0.168772	0.273106	0.14866	0.0708966	0.146265	0.159864	0.170194	0.423897	0.196112	-0.0307107	0.0620813	-0.127258	0.197952	-0.381814	-0.184202	0.0746102	-0.160872	0.0947328	-0.163038	-0.268363	0.0247951	-0.0268221	0	-0.10409	0.0829945	0.293135
ADCY4	0	0.0611434	0.0253181	-0.113893	-0.248698	0.0643802	0.00298929	-0.118426	-0.0757308	-0.133546	-0.0641179	-0.139213	0.365183	0.137255	0.38398	0.179353	0.139681	0.175218	0.0454254	0.121939	-0.10801	0.0745726	0.18188	0.10871	0.124753	-0.0884748	0.0953569	0.271059	0.157527	0.100575	0.298882	-0.167269	-0.0594192	0	-0.0717793	0.077157	-0.179057	-0.217204	-0.0249004	-0.290675	0.0494018	0.162133	-0.0820465	-0.239179	0.127913	0.29377	-0.095191	0.305754	0.244986
ADCY5	-0.0242567	0.414612	0.280319	0.0656114	-0.248507	-0.269169	-0.214518	-0.232052	-0.104867	0.0254807	0.00232172	-0.0977621	0.415327	0.537672	0.0620284	0.241364	0.338151	-0.0139418	-0.285742	0.48871	-0.0430851	-0.0821362	-0.0644317	0.165238	0.163446	0.301857	0.0118055	0.401831	0.457368	0.290139	0.179645	0.320575	0.0643559	-0.317776	-0.0500369	0.00508785	-0.238211	-0.347827	-0.315403	-0.179581	0.0190158	-0.140024	-0.0736556	0.150508	-0.0595784	0.35888	-0.112249	0.141773	0.579993
ADCY6	0.208114	0.120848	-0.00068	0	-0.214336	-0.0401115	-0.0876861	-0.327228	-0.148621	-0.262658	-0.114748	-0.0490842	-0.0531735	-0.0381069	0.279847	0.0533586	0.188113	0.0118675	-0.139792	0.0693583	0.136785	0.175807	0.257995	-0.0125289	0.192606	0.383803	0.0314894	0.208112	0.227384	0.0552373	0.0466628	0.161994	-0.0342207	0.132183	0.116257	0.0405111	-0.22882	0.00120163	0.141146	-0.224499	-0.0224233	-0.117166	-0.161103	0.0953417	0.213233	0.0219207	0.0262017	0.18084	0.145613
ADCY7	-0.106987	0.191566	0.229992	0.0288429	-0.147589	0.0312085	-0.0159621	-0.0307527	0.209076	0	-0.0788493	-0.0986195	0.0626903	0.0174122	0.0820441	-0.0335107	0.199311	-0.0196948	-0.108645	0.148192	-0.00944996	0.236122	-0.126976	0.0828195	0.134892	0.194636	0.115909	0.196372	-0.108823	0.135616	0.120486	0.118181	-0.0324283	-0.220868	-0.0531597	-0.160423	-0.154098	0.0337443	-0.123572	-0.128558	-0.00981903	0.121158	-0.180169	0.0835242	0.176079	0.166975	0.119547	0.0255938	0.110064
ADCY8	-0.0876975	0.0313554	-0.00270653	-0.112003	0.102087	0.112175	0.0644803	0.0481691	0.297639	-0.172608	0.0737152	0.0195069	0.0434899	-0.0843472	0.227588	0.264895	0.0595593	0.154424	-0.0542731	-0.0498042	-0.0407782	-0.136437	0.461542	-0.0641899	-0.0456691	-0.109815	0.0404644	-0.0224242	-0.084137	0.0498719	-0.108019	-0.0226202	0	0.181193	0.0263276	-0.217819	0.00857639	-0.00328731	0.108733	0.162095	0.138409	0.353072	0.0564718	0.066639	-0.124482	-0.12349	-0.0804181	0.0472417	-0.0339289
ADCY9	0.0710597	-0.0624113	0.188387	0.182783	-0.219847	0.114322	-0.140189	-0.345806	-0.103598	-0.370198	-0.46372	-0.0872931	0.313452	0.232308	0.102171	0.20005	0.106142	0.0737004	-0.273642	0.166753	0.185374	-0.228966	0.113643	0	0.0503502	0.551265	0.28159	0.271291	0.352763	0.0787244	0.0212941	0.197878	-0.00774717	-0.00371647	0.257491	-0.1141	-0.33826	-0.269293	-0.248739	-0.307242	-0.297277	-0.444811	-0.288306	0.0413942	0.248872	0.367111	-0.166252	-0.0501676	0.346151
ADCYAP1	-0.0159521	0.179658	0.0116477	0	-0.0774322	-0.0172319	0.104554	-0.106392	0.153779	-0.0793991	-0.0753613	-0.0439606	0.109524	0.218389	0.0904112	0.035717	-0.0341148	0.035018	-0.189682	-0.0375748	0.0196905	-0.00820255	0.296161	-0.0656686	0.168351	0.124385	0.303914	0.0374789	-0.0230031	0.00679922	0.252013	0.131639	-0.0503783	0.126521	0.00514364	0.034596	-0.124891	-0.12893	-0.115016	-0.0624762	0.106017	0.219435	-0.0696726	-0.0368819	-0.200265	-0.0770678	0.0256486	0.0438557	0.0879087
ADCYAP1R1	-0.157541	0.57465	-0.152791	-0.0199432	0.0280132	0.380584	0.387291	-0.107219	-0.108769	0.0752807	-0.0381613	-0.0142517	0.265447	0.415243	-0.0175061	-0.0928998	0.343136	-0.165354	-0.0268016	0.191487	-0.267253	-0.262158	0.581548	0.0343242	0.204623	0.160369	-0.329802	0.208151	0.016499	-0.0343695	0.251665	-0.00520325	-0.16834	0.145509	0.0555987	-0.35288	-0.217451	0.29585	-0.227047	0.109894	-0.229997	0.247009	0.0106034	0.122113	0.204508	-0.253989	-0.15363	-0.291873	-0.226708
ADD1	0.00653553	0	0.036993	-0.0416431	0.000346	-0.0971127	0.159657	-0.134628	-0.138587	0.0997829	0.0447397	-0.00383377	0.312504	0.471865	0.446719	0.293465	0.476071	0.292764	0.0667372	0.0750303	0.18305	-0.289053	-0.458395	0.0162821	-0.0686665	0.215882	-0.120107	-0.0604067	0.0403633	-0.0570021	-0.372372	-0.114546	-0.0695047	-0.189966	-0.162623	-0.124727	-0.116868	0.126337	-0.0845518	0.0547152	0.0777788	0.0511284	0.0230608	-0.0702248	0.00544548	0.113376	-0.191985	-0.196782	0.0379677
ADD2	0.489218	0.128082	0.188665	0.102086	-0.0926337	0.264156	-0.207231	-0.280048	-0.0378742	-0.0464597	-0.121625	0.0136724	-0.136608	-0.53415	-0.145866	0.0705419	-0.445083	0.00542211	0.129822	0.125969	-0.0111594	-0.0723829	0.0216851	-0.149724	0.0295844	-0.026968	0.0491872	-0.0323768	0.0404959	-0.00127077	0.078125	0.311706	0.136493	0.0520062	0.0629602	0.290466	0.141531	0.095746	0.0422163	-0.10697	0.0690675	-0.0163574	-0.104098	0.0497947	-0.233064	-0.0805707	0.136843	-0.00341845	0.079701
ADD3	0	0.00937653	0.231985	-0.0872064	0.22665	0.165069	0.319145	0.197664	0.537664	0.602849	0.413133	0.301467	0.221724	0.161272	-0.229157	0.0475864	0.12759	0.195769	0.269341	-0.229545	0.0811462	-0.0265403	-0.412623	-0.158317	-0.128222	-0.0780244	-0.37985	-0.138038	0.149478	-0.0158072	-0.684236	-0.0729094	-0.172869	0.0696044	-0.244714	-0.102052	0.157505	0.0377255	-0.177061	0.192023	0.157136	0.104181	0.285524	-0.14679	-0.253648	0.0367932	-0.204485	0.0898857	0.268557
ADGB	-0.0320911	0.100352	-0.0139632	0.0248127	-0.0621848	0.0965319	0.127891	-0.0147791	0.00339127	-0.0302296	-0.0312467	-0.0581136	-0.0446391	-0.0685391	0.0817723	0.0205998	0.0201545	0.067605	-0.0651827	0.0187073	-0.0383019	-0.0875916	0.0936995	-0.0446458	0.0227942	0.00950766	0.0489144	0.0374308	-0.0911193	0.0188036	-0.0061059	-0.0470581	-0.0151048	0.0525951	-0.0292768	0.0121045	0.068861	0.0874467	0.0542946	0.0544124	0.0293617	-0.00314999	0.0620713	-0.0590615	-0.0846539	0.00243568	-0.0188575	-0.0543785	-0.0515003
ADGRA1	0.255752	0.364956	-0.0715389	0.248816	0.140347	0.16052	-0.0516353	0.00238323	-0.101849	-0.230669	-0.170215	-0.0164304	-0.11376	0.0372229	-0.034781	0.225426	0.0418911	-0.107411	-0.036315	-0.191896	-0.0288558	0.0721235	0.397776	0.113791	0.101621	0.160168	0.0393734	0.234228	-0.106217	0.00949717	-0.0330439	0.13338	0.290777	0.160445	0.0195284	0.0237088	-0.00414753	-0.1042	0.0949354	0.156937	0.00193596	-0.0385213	-0.0747542	-0.201019	-0.0884213	0.0032196	-0.0324459	-0.0359235	-0.122569
ADGRA2	-0.128571	0.0257101	0.0201221	0.0378718	-0.453712	-0.245648	-0.309417	-0.187028	-0.281586	-0.289795	-0.328254	-0.50234	0.0903335	0.00894451	0.113136	0.318983	0.0371771	0.147811	-0.362548	0.303284	0.0223517	-0.0658922	0.216016	0.00913	0.215672	0.35606	0.2987	0.145334	0.437811	0	0.403856	0.421515	0.125109	0.0811744	0.0188313	-0.0366607	-0.417965	-0.253156	-0.196453	-0.334459	-0.178492	-0.0805931	-0.168856	0.141456	0.161192	0.0572591	-0.0299692	0.124111	0.4141
ADGRA3	-0.0577211	0.351427	0.270619	-0.393914	0.374346	0.183822	0.479447	-0.170863	-0.481341	0.257768	0.382291	0.0837059	0.146605	0.739217	0.134094	-0.252971	-0.406006	0.4689	-0.328172	-0.121606	-0.250356	-0.48668	-0.246799	-0.637942	0.171483	-0.3804	-0.728449	-0.738989	-0.493159	-0.66057	-0.547618	0.115075	-0.382333	0	-0.323508	-0.0983925	0.547705	-0.109219	0.183896	0.439545	0.209954	0.715759	0.689491	-0.219008	0.27939	0.284319	-0.0972109	0.0426397	-0.694774
ADGRB1	-0.137653	0.111651	-0.0310612	-0.0320773	-0.0634217	0.210637	-0.110134	0.0525613	0.0101132	-0.19046	-0.0579333	0.0379925	0.0964975	-0.0944915	0.0469475	-0.0524034	0.0265813	-0.0433865	-0.0925198	-0.12717	-0.192433	0.0253181	0.324093	-0.141262	-0.000874	-0.129551	-0.0885916	-0.0183229	-0.069273	0.173597	0.0508962	-0.0807056	0.108032	0.195774	-0.0056119	-0.0853348	-0.0770593	-0.0684724	0.0425987	0.094944	-0.0443053	0.208008	0.146777	-0.214857	-0.0955777	-0.253669	-0.324009	0.0838852	-0.0476599
ADGRB2	-0.225827	-0.0125322	-0.0966539	-0.00957346	0.058372	0.283049	0.0216985	0.00274038	0.346443	-0.139848	-0.0153265	-0.102682	0.108196	0.0348911	-0.0398865	0.0153222	0.0888376	0.0139856	-0.130059	0.0160031	0	0.16507	0.244479	-0.202187	0.172551	-0.0534887	0.06461	-0.108805	0.368078	0.304108	0.29094	0.157051	0.0226636	0.182922	-0.109943	0.00453758	0.00174761	-0.189319	0.119142	0.0308418	0.0377975	0.0801106	-0.0231175	0.0815892	-0.123435	-0.0398746	-0.105927	-0.0464849	0.0495591
ADGRB3	-0.122639	-0.287135	-0.0946546	0.00148821	-0.00936222	0.262621	-0.163111	0.00148821	-0.00473929	0.317505	-0.0533276	0.0342722	0.291977	0.05617	-0.19001	0.087234	0.029407	-0.260475	-0.0197701	0.279107	-0.0756164	-0.0469561	-0.185102	0.0445161	0.084249	0.115506	0.0519948	0.316983	-0.108693	0.153474	0.250998	0.0176544	-0.143642	-0.321838	-0.0835133	-0.093226	-0.0390348	0.00148821	0.0221634	0.0420566	0.103915	0.14182	0.183092	0.0226803	0.178637	0.23083	-0.030149	0.152775	-0.0080657
ADGRD1	0.190503	-0.300525	0.132806	0.559553	-0.0952568	-0.326452	-0.637095	-0.441566	-0.728762	-0.352108	-0.506605	-0.26072	0.198984	0.373421	0.120168	0.385338	-0.448699	-0.387695	0.338345	0.00442123	-0.0760703	-0.603894	0.00442123	0.0360208	0.149526	0.116583	0.253284	0.305457	0.190566	0.222573	-0.435957	-0.527085	-0.382154	-0.0987597	0.474365	-0.201725	0.127231	0.0704622	0.15595	0.086844	0	-0.201457	-0.651161	-0.319276	0.625394	0.0256963	0.440954	-0.26945	-0.329305
ADGRD2	-0.0380201	0.30091	-0.105456	-0.108003	0.0872741	0.782008	0.109236	0.0947332	0.280917	-0.106586	0.083015	0.0704775	-0.0280328	-0.17286	-0.0493131	0.263186	0.134721	-0.0435395	-0.193529	-0.246091	-0.251927	-0.256837	0.320608	-0.217464	-0.114761	-0.0528049	0.0714116	-0.228621	0.163071	-0.0228209	0.135834	-0.00425148	-0.0462332	0.273574	-0.100352	-0.174485	0.145013	0.12043	0.151064	0.240378	0.166673	-0.139619	0.0494456	-0.144689	0.105238	-0.228696	0.0718026	-0.272398	0.0299053
ADGRE1	0.0471129	-0.109577	0.577793	0.0458202	0.873217	-0.6797	1.20529	0.795442	0.133913	0.443859	-0.4178	-0.0895305	-0.183305	-0.598762	-0.0890818	-0.0921264	0.290945	-0.48367	0.406223	-0.342087	-0.075202	0.296945	-0.406221	0.749331	-0.661534	-0.19019	-0.508959	0.136199	-0.304921	-0.0811644	-0.396067	0.124569	0.458325	0.110411	-0.473709	-0.0344324	0.0699382	0.0423131	0.147277	0.276346	-0.0587611	0.617411	0.045774	-0.529737	0.0769558	0.0418372	-0.234932	-0.579976	0.158512
ADGRE2	0.0287232	-0.0183725	-0.164363	-0.268214	0.139979	0.15396	-0.039968	0.0245094	-0.115036	0.00694895	0.0343275	0.185511	0.0631018	0.407199	-0.0582304	0.199001	0.262873	0.138412	0.145931	-0.312462	-0.0382447	0.0714397	-0.399993	-0.239758	-0.0865946	-0.116518	0.0237093	0	-0.25911	0.188346	0.124207	-0.318203	-0.089747	-0.0727549	-0.0916853	-0.112917	-0.100326	-0.0740027	0.179226	0.196799	0.00849676	0.11942	-0.318548	-0.195743	0.315876	-0.138809	-0.126701	-0.160746	-0.180987
ADGRE3	0.0301161	0.312708	0.0587912	-0.0415163	-0.0467529	-0.0589976	-0.00494099	-0.0898476	0.0397887	0.234186	-0.159943	-0.216211	-0.0945148	-0.0114913	0.0496368	-0.00981474	0.102137	-0.0771122	-0.0265117	-0.0701532	0.117828	0.142156	0.195955	-0.105633	-0.111163	0.0622907	0.0661874	0.121462	0.261601	0.195587	0.0340157	0.147605	0.14665	-0.0173497	-0.00514555	0.242617	0.0733724	0.0466247	-0.0364933	0.00103664	0.009902	-0.23737	0.102871	0.100668	-0.102651	0.297167	0.105453	-0.0158529	0.0413055
ADGRE4P	-0.0786691	-0.0800662	0.0798821	-0.0845151	0.00748157	0.0417962	0.332551	0.0348291	0.242182	0.128563	-0.153102	0.310771	-0.00757027	-0.062664	0.0423307	-0.125053	-0.0113606	0.116136	-0.0180192	-0.362703	0.113924	0.23327	-0.0165415	-0.113522	0.0683098	-0.00275516	-0.352601	0.0911541	0.0726685	-0.0482759	0.383274	-0.0982504	0.084331	-0.191539	-0.231329	-0.422967	0.0238037	-0.0647044	0.0833135	0.216674	-0.00186443	0.186038	-0.00948811	-0.330455	0.0190425	0.0405641	-0.248415	-0.0665388	-0.0549035
ADGRE5	-0.0151525	0.106554	0.285177	-0.0470023	-0.0732522	-0.0571389	-0.323373	-0.252076	0.00629044	0.0742526	-0.03724	-0.336768	0.339972	0.135442	0.240963	-0.132553	0.0650182	0.217617	-0.0552964	-0.0196819	0.110855	0.157314	-0.413515	0.219658	0.0148478	-0.0392556	-0.152712	-0.0822792	0.273837	0.13512	0.0464516	-0.338106	-0.312866	-0.0860534	-0.207299	-0.079566	-0.0296278	-0.0120649	0.0134277	0.0147228	0.0851884	0.189126	-0.136143	0.00901794	0.0483871	0.165517	-0.148308	0.0546699	0.259305
ADGRF1	-0.0639009	0.131838	-0.110952	-0.0296159	-0.113686	-0.0667124	-0.0266428	0.0313325	0.071403	-0.121105	-0.0454597	-0.0485611	0.0130138	0.0104256	0.333848	0.115574	0.122649	0.160647	-0.0491395	-0.235856	0.0716457	0.0162802	0.121882	-0.0533295	0.258499	-0.0379314	0.0537825	-0.123228	0.0364275	0.204435	0.26804	0.233098	-0.0193872	0.167152	-0.090951	-0.133913	-0.0476723	-0.0611658	0.0933762	0.0985088	0.0720701	-0.108639	-0.0375476	-0.021739	-0.0742173	0.272753	0.0354099	0.215964	-0.073473
ADGRF2	-0.0359793	0.316933	-0.0332379	-0.0373793	-0.180736	0.0483785	-0.13346	-0.236155	-0.107062	-0.185697	0.0633636	-0.0546074	0.0739179	-0.0264101	0.19373	0.0629039	0.184224	0.23957	-0.0780468	-0.147703	-0.0250978	-0.13146	0.131362	0.155615	0.189226	0.0632072	0.0434842	-0.0395622	0.226161	0.397308	0.212254	0.0856171	0.128788	-0.139038	-0.156912	0.00818825	-0.160166	-0.0980516	0.0827599	0.112589	0.141425	0.051847	-0.0200791	-0.000145	-0.126501	-0.134159	0.0848885	0.119899	-0.0405245
ADGRF3	0.0417085	0.231445	-0.0180101	0.0624161	-0.167967	0.457986	-0.0098815	0.0718536	0.18032	-0.199609	-0.0917392	-0.0219221	-0.244415	-0.179941	0.128551	-0.0171795	0.0942106	-0.032279	-0.180316	-0.0247946	-0.0802221	0.0871057	0.332171	-0.212278	-0.119445	0.0818887	0.189069	0.291	0.149778	-0.0106044	0.585711	-0.121464	0.192061	-0.0204191	0.133418	0.186284	0.0169301	0.12955	0.109478	0.23692	-0.0796218	0.192037	0.113985	-0.11081	-0.295902	0.00143242	-0.1351	-0.0244732	-0.0658026
ADGRF4	0.0232539	0.146485	0.0498405	-0.00810289	-0.0268774	0.0670133	-0.0617414	-0.0308232	0.0220952	-0.0972776	-0.0794182	-0.0931163	0.0539165	-0.0258512	0.0657258	0.0111761	-0.00929022	0.0424638	0	0.00646162	-0.0125036	-0.0156598	0.19891	-0.0207825	-0.0454049	0.0483556	-0.0318232	0.131388	0.0523043	-0.0157561	0.222919	0.000731	0.0346932	0.162863	-0.0767813	0.0450492	-0.0205975	-0.00860834	-0.0104346	0.0223632	0.0710568	0.0651264	0.0420761	-0.07306	-0.0865531	-0.065856	0.0586524	0.0876794	-0.0393114
ADGRF5	-0.283049	-0.0516882	-0.41306	-0.200582	-0.0528908	0.210415	0.133892	-0.315137	-0.180921	0.347054	0.0472231	0.150854	0.172295	0.0505471	-0.0587516	-0.219478	0.0703063	-0.0539956	0.237155	0.108339	-0.0343781	-0.23112	-0.0152049	-0.206345	-0.161121	-0.310988	-0.464057	0.0496168	0.063437	-0.331416	-0.412938	-0.0666461	-0.310107	-0.482331	-0.161345	-0.129229	0.410625	-0.0466642	-0.0866203	0.147366	0.109241	0.318439	0.279739	0.0537581	0.139043	0.389487	-0.320111	-0.304797	-0.231653
ADGRG1	-0.0344243	-0.0862379	-0.00575113	0.0259447	-0.14747	0.140981	-0.0837417	-0.0778227	-0.0741549	-0.0319872	0.0108728	-0.00597239	-0.0796084	0.128411	0.295469	0.0427299	0.0416694	-0.0246172	0.0259447	0.109243	-0.113885	0.0197325	-0.0519724	-0.0595579	-0.0457592	-0.0977283	-0.0188522	0.131506	0.181224	0.332732	0.126307	0.141679	-0.0590391	-0.00194883	0	0.0434632	0.0532694	-0.185963	0.0174308	0.0827956	0.0708509	0.230862	0.0762739	-0.0946941	-0.0159559	-0.20716	-0.00997353	-0.00653124	0.250738
ADGRG2	-0.147682	0.114753	0.052238	-0.0936232	-0.104543	0.0475798	0.113977	0.0848784	0.0167747	0.000144	-0.0723791	0.0113311	0.0149903	0.0989594	0.074501	0.107911	-0.0223522	-0.035203	0.0364833	0.0686617	0.0227556	-0.0178728	0.0129399	-0.0582271	-0.0362549	-0.184916	-0.0236921	0.0570416	0.0520163	0.0100555	0.116948	-0.103802	0.0474195	0.086946	-0.0932536	0.0119171	0.0241351	-0.00792313	-0.159948	0.153383	-0.0159998	-0.175334	0.0281157	-0.0632558	-0.072639	-0.010139	-0.023356	-0.0404453	-0.105325
ADGRG3	0.0228872	0.147367	0.149625	-0.0907326	0.020216	0.45683	0.125246	-0.101322	0.163828	0.00949097	-0.0713062	0.0685067	-0.111565	-0.197453	-0.020072	-0.270288	-0.187505	-0.105361	0.0313249	-0.198863	-0.0866385	0.0524097	0.0744782	-0.179137	-0.129302	-0.189765	0.0881472	0.0630817	0.122024	0.0418363	0.00818205	-0.197658	0.145483	0.0815673	-0.211937	0.106734	0.0319514	0.123898	-0.0119972	0.0829291	0.0727711	0.284211	0.0744071	-0.14273	-0.178078	-0.166647	-0.219874	0.101261	0
ADGRG4	-0.0979414	0.0930781	-0.0689921	-0.180297	0.0194798	0.109264	-0.00948	0.16895	0.0526185	-0.1054	0.115264	0.0287471	0.0725279	-0.0889716	0.0912867	0.0760651	0.00556135	-0.12542	0.0638971	-0.0112734	-0.0689306	0.0377479	0.0379581	0.00712586	-0.00735426	-0.146305	-0.00892019	0.017457	0.138524	0.094954	0.0450368	-0.0894322	0.000592	-0.00940847	-0.0649991	0.0298352	0.011085	0.0275507	0.0436711	0.0729318	-0.130763	0.0718021	-0.00948	0.106214	0.00206518	-0.0559611	0.170812	0.0719042	-0.0837078
ADGRG5	-0.0612216	0.194292	0.102782	-0.138886	0.0505896	0.630942	0.0614643	0.109809	0.142369	-0.0386267	0.087327	0.137775	-0.157632	-0.132879	-0.0194397	-0.0633469	-0.126213	-0.153223	0.126878	-0.105784	-0.0938993	-0.130276	0.0320697	-0.251266	-0.0944934	0.161517	-0.252635	0.0246615	-0.0261888	-0.147652	0.0992293	-0.104331	-0.0839787	0.0534139	-0.0200572	-0.0950465	0.0844145	0.166142	0.101334	0.129397	0.00980377	0.258524	0.127052	-0.0637855	-0.0833359	-0.153749	-0.215734	-0.0433946	0.0108595
ADGRG6	-0.13176	0.0945835	0.27228	-0.058589	0.371982	0.50726	0.522311	-0.0245552	-0.182467	0.184901	0.476399	0.222123	0.444656	0.413601	0.238847	0.0712318	0.05021	0.431805	0.187151	-0.2063	-0.0213919	-0.231523	-0.864395	-0.0221329	-0.143958	-0.263919	-0.179737	-0.479377	-0.123485	-0.407622	-0.386823	0.0138788	-0.108371	-0.150785	-0.456326	-0.304131	0.405194	0.134649	0.309367	0.0920677	0.269163	0.41361	0.205606	-0.0580635	0.00662136	0.123313	0.0454521	-0.146618	-0.671937
ADGRG7	0.213191	0.113481	0.477826	0.0525827	0.811364	0.897901	0.739694	0.716845	0.216014	0.729148	0.794708	0.580264	-0.171456	0.577237	0.120132	-0.259476	-0.125031	0.5313	0.517574	-0.491558	0.109338	-0.0378389	-0.654823	0.138891	-0.143661	-0.421626	-0.670794	-0.762663	-0.3956	-0.452845	-0.589124	0.256137	-0.52005	-0.461564	-0.588752	-0.311407	0.516485	0.532903	0.452209	0.635509	0.3455	0.857349	0.333625	0.0391583	0.157414	0.115135	-0.244963	-0.104496	-0.637657
ADGRL1	-0.0156484	0.219484	-0.135719	0.0193229	-0.14958	0.378144	0.00912809	0.00187969	0.199225	-0.0861726	-0.138259	-0.0968938	-0.0431447	0.0734715	-0.0071063	-0.181955	0.0525398	0.305928	-0.141256	-0.007617	-0.139179	-0.0404611	0.225101	-0.116862	0.150715	-0.147348	-0.157348	0.106355	0.214786	0.254933	0.065001	0.0899577	0.193429	-0.0282664	0.100521	0.0309911	0.000893	0.159498	-0.148592	0.0624342	0.0709624	0.248423	0.0566497	-0.102185	-0.0680895	-0.135513	-0.100193	-0.0121403	0.151504
ADGRL2	-0.181127	-0.135701	-0.149288	-0.0998249	0.418027	-0.0245485	0.154768	0.145	-0.0973148	0.236084	0.31307	0.0945721	0.473103	0.364122	0.230317	-0.278493	0.333495	0.34451	0.221348	-0.375465	0.070694	-0.368532	-1.0541	0.01262	0.0439091	-0.16362	0.0464411	-0.109754	-0.128034	-0.322563	-0.61119	0.0139408	-0.257324	-0.337516	-0.406701	-0.0725117	0.179626	0.268553	0.178861	0.214734	0.153166	-0.101831	0.393895	-0.143152	0.0574789	0.271002	-0.212205	-0.113166	-0.301987
ADGRL3	0.11778	0.00416708	0.0270634	0.0505748	-0.155234	-0.347868	-0.153178	0.0756164	0.0690379	0.151135	0.144935	-0.119503	0.0339923	0.259232	0.174861	-0.155533	0.475755	0.21705	-0.0474901	0.482578	0.402532	-0.167974	-0.22847	-0.14056	-0.0300694	-0.163536	-0.0868955	0.0506601	0.186868	0.348829	0.121674	0.357347	-0.0561953	-0.361357	-0.0512204	0.18129	-0.172685	0.0455885	0.0370607	-0.0995932	0.339687	-0.0475907	0.0910153	0.110898	0.14445	0.266149	-0.213585	0.0669031	0.343489
ADGRL4	-0.609851	-0.295434	0.0936956	-0.18068	0.289526	-0.848097	0.256362	-0.0267277	0.445263	0.838656	0.26495	0.132294	0.106715	0.313359	-0.325821	0.000357	-0.0541058	-0.268698	0.328009	-0.0122299	0.185236	-0.131152	-0.422477	-0.36142	-0.0539846	-0.475193	-0.467315	-0.244191	-0.219605	-0.31932	-0.801658	-0.0867486	-0.209022	-0.385492	-0.0204616	0.453858	0.446136	0.0886645	0.0750265	0.0374188	0.000173	0.509064	0.449528	-0.11654	0	0.129325	-0.337742	-0.314001	-0.934295
ADGRV1	0	0.0970922	0.0715551	0.0712819	0.0683403	0.0417852	0.137014	0.0124393	-0.0472665	-0.0150719	-0.00197601	-0.028007	0.0256691	-0.0164504	-0.0820775	0.0973616	-0.017766	-0.0598583	0.0657115	0.0898538	-0.0323753	-0.0871196	0.0476971	-0.0472145	-0.0191603	0.0689754	-0.0331135	0.0333238	-0.006495	0.0962024	0.143609	0.0571699	0.0975628	0.0233674	-0.0911837	0.0551844	-0.00991583	0.0495868	0.0768247	0.0452108	0.0716433	-0.0361295	-0.061265	-0.00783396	-0.0296254	0.0123515	0.0710998	0	0.0201807
ADH1A	0.105486	0	-0.18592	-0.0906935	0.195019	0.10739	0.409001	0.449283	0.2108	0.491308	0.348165	0.25944	0.0273466	-0.499086	-0.0822449	-0.111494	-0.101902	0.0201206	0.239759	-0.65181	-0.06248	-0.268908	-0.741772	-0.163014	-0.487499	-0.0297937	-0.262967	-0.0825214	-0.299458	-0.260594	-0.67846	-0.22758	0.0156975	-0.238273	-0.221926	0.236746	0.148887	0.153168	0.0543327	0.254361	0.187205	0.13102	0.377593	-0.124532	-0.250823	0.0105515	-0.108113	-0.286675	-0.192117
ADH1B	0.122384	0.196396	-0.169029	-0.0876331	0.195345	-0.00427055	0.232115	0.399701	0.132052	0.306472	0.431784	0.234052	0.0583086	-0.278443	-0.247856	-0.111332	-0.259657	-0.0611544	0.16403	-0.425358	-0.0747795	-0.240617	-0.74549	-0.214057	-0.193703	-0.0485039	-0.281671	-0.236487	-0.5621	-0.366069	-0.977033	-0.0705032	0.00244618	-0.168002	-0.113233	0.245131	0.239751	0.104486	0.0434313	0.136276	0.0678902	0.144541	0.260218	-0.0628481	-0.0570173	0.00758171	-0.123113	-0.110589	-0.292592
ADH1C	0.169687	-0.515615	-0.306055	-0.264615	0.19782	-0.160754	0.271688	0.42795	0.0764713	0.2113	0.277514	0.359963	0.0163383	-0.696831	-0.152256	-0.299033	-0.133939	0.107804	0.204828	-0.532768	-0.268717	-0.148483	-0.620659	-0.205207	-0.00465488	0	-0.350289	-0.0499382	-0.390128	-0.174204	-0.514026	-0.107611	0.0386972	-0.109062	0.224881	0.0936585	0.0363064	0.144402	0.0356388	0.0995226	0.106076	0.414957	0.537323	-0.0805197	-0.283902	-0.0244274	-0.214029	-0.242309	-0.0395575
ADH4	0.147894	-0.189425	-0.421674	-0.139889	0.387026	-0.0156002	0.147373	0.309309	0.126036	0.237703	0.308624	0.316497	0.122935	-0.212402	-0.245865	-0.0558186	-0.107248	0.0572624	0.368904	-0.209366	0.0668716	-0.177851	-0.662152	-0.0765705	0.0851746	-0.0604963	-0.246495	-0.288971	-0.750323	-0.303647	-0.977852	-0.10778	-0.0504427	-0.0983963	-0.246809	0.137923	0.186568	0.127243	0.0965509	0.0956059	0.104885	-0.0138054	0.282189	-0.081686	-0.26538	-0.00145817	0.0028038	-0.0589123	-0.405808
ADH5///ADH5	0.162155	-0.23381	-0.322733	-0.0692415	0.613372	0.112705	0.36563	0.522945	0.389165	0.511992	0.635634	0.622056	0.16776	-0.219732	0.0466709	-0.0337162	-0.0796518	0.0942564	0.701845	-0.245064	-0.131281	-0.597033	-0.629182	-0.212998	0.0395918	-0.273891	-0.259166	-0.248024	-0.326958	-0.116783	-0.631441	-0.394113	-0.329506	-0.288073	-0.105267	-0.113133	0.454556	0.342529	0.435254	0.643629	0.810366	0.570693	0.276164	-0.0772324	0.0382137	-0.0733509	-0.0473032	-0.420138	-0.596533
ADH6	-0.0103884	-0.211067	-0.308521	-0.191996	0.516658	-0.00841236	0.398622	0.613147	0.324224	0.471951	0.505653	0.524823	0.301593	-0.223467	0.130684	0.0166674	0.260137	0.330266	0.398457	-0.311917	0.136868	-0.365849	-0.618428	-0.188457	-0.308887	0	-0.351863	-0.34166	-0.769059	-0.503162	-0.90546	-0.239994	-0.0164518	-0.433463	-0.507359	0.149388	0.497579	0.399066	0.337323	0.539285	0.236533	0.250993	0.312324	-0.0942659	-0.220863	-0.0561104	-0.191016	-0.199205	-0.208287
ADH7	-0.136193	0.0206103	0.115621	0.22443	0.0902371	-0.00152254	0.0403042	0.209782	0.263685	0.0754552	0.0428705	0.0735126	0.064714	-0.26824	0.129279	0.00878572	-0.0692711	0.514437	0.0440068	-0.117411	-0.0232	-0.0264449	0.0734692	-0.0870337	-0.0480819	-0.100931	0.0121269	-0.0321765	0.0280566	-0.133205	-0.212233	-0.0396981	-0.00620127	-0.0838313	0.0578923	0.0880518	0.064178	0.0537357	0.409959	0.274672	0.053678	0.105922	-0.13214	-0.181345	-0.155903	0.0953994	-0.178287	-0.0783844	-0.0839257
ADHFE1	0.0469017	-0.22102	0.123066	-0.0374145	0.301017	0.034565	0.384332	0.0160894	0.166944	-0.220628	0.147016	0.0738134	0.465929	0.194169	0.248447	-0.145868	0.368985	0.512697	0.0138407	-0.366666	0.298842	0.0115786	-0.315438	0	0.00785541	0.12969	-0.506062	-0.159091	0.206518	-0.125917	-0.273777	-0.22996	-0.0286512	-0.170304	0.194969	-0.310147	-0.113465	0.406454	0.1151	-0.0917807	-0.564479	-0.100784	-0.11657	0.264338	-0.0628624	0.210303	-0.24529	0.306499	0.157333
ADI1	0.304665	0.0107155	-0.340202	-0.0440769	0.435451	-0.139342	0.0178652	0.283112	0.298218	0.513696	0.266464	-0.120603	0.318618	-0.695103	-0.135178	-0.152521	-0.141881	-0.0155602	0.406338	-0.149101	0.25505	-0.412566	-0.545351	0.0578089	-0.19564	0.0477686	0	-0.424661	-0.342231	-0.330189	-0.899973	-0.240877	-0.262846	0.0685539	0.23123	-0.088994	0.327824	0.175039	0.367752	0.338657	-0.833464	-0.136127	-0.21545	0.202562	-0.150167	0.482183	-0.439905	-0.611224	0.0449333
ADIG	0.0259662	0.29879	0.165767	0.108332	-0.114812	0.169441	-0.0448875	-0.109243	-0.182486	-0.20268	-0.0101004	-0.235929	-0.111415	-0.125664	-0.170929	-0.155343	-0.396289	-0.0639086	-0.0899386	-0.0269241	-0.10384	0.101747	0.126029	0.0212913	0.249874	0.00428724	-0.104893	0.282133	0.0188832	0.0558901	0.149884	-0.18895	0.254479	0.365213	0.130172	0.274124	0.0117621	0.0827899	0.0772767	-0.244708	-0.170208	0.128487	-0.0360875	0.051651	-0.159242	0.0230966	-0.182428	0.117753	0.14291
ADIPOQ	-0.179486	-0.0103579	0.075037	-0.0938024	-0.0519443	0.294481	-0.0747118	-0.171814	0.0625448	0.136829	-0.232787	0.161407	-0.0365825	-0.136133	0.0401611	0.0157218	-0.0936918	-0.0351744	-0.00162172	-0.0794783	-0.176917	0.0286732	0.0665731	-0.0321784	-0.0100765	0.122303	0.135464	0.178305	0.175405	0.302636	0.586413	-0.0461478	0.0885983	0.167293	0.0371404	0.201609	-0.0879884	-0.0517817	0.0727739	0.132609	-0.134929	0.209153	-0.0815959	0.0259581	-0.0364332	-0.0338664	0.112401	-0.0848632	-0.00738096
ADIPOR1	0.109391	-0.0225296	0.168879	0.232486	-0.170103	-0.027648	-0.0288172	-0.115397	-0.0794983	-0.294192	-0.37256	-0.442579	0.493337	0.664331	0.558986	0.645372	0.614827	0.698323	-0.180387	-0.309717	0.313606	-0.245334	-0.735684	0.326666	0	-0.00365448	0.0538092	0.298586	-0.126695	0.0766687	-0.448689	0.0948086	-0.255375	0.165004	0.0494795	0.0852346	-0.154341	-0.112294	-0.0942793	-0.166141	0.042222	-0.279867	-0.248749	0.26703	0.190424	0.125956	0.0337667	-0.150872	-0.205338
ADIPOR2	0.0925579	0.0265779	-0.613109	0.121902	0.420873	-0.152464	0.228616	0.157274	0.0757332	-0.0711546	0.3381	0.496572	-0.03016	-0.297943	-0.181904	0.231726	-0.0743036	-0.0199385	-0.0315714	0.0690699	0.0141954	-0.313328	-0.541903	0.217873	0.191456	-0.0981111	0.0329494	-0.343346	-0.427384	-0.0872355	-0.506461	-0.207149	-0.0229673	0.472947	0.117511	-0.0614014	-0.205034	0.103319	-0.243275	-0.0718536	0.0807638	-0.123687	0.168354	-0.11542	0.271696	-0.309029	0.205566	-0.0663958	-0.0664225
ADIRF	0.65625	0.00108624	-0.0865736	-0.0448957	-0.314097	-0.116201	0.102252	0.291604	-0.0588422	-0.297424	-0.603149	0.157137	-0.456131	-0.403533	-0.511187	-0.20914	0.358757	-0.231688	0.0259418	-0.016016	-0.378685	0.0227499	0.260766	0.107622	0.00385523	-0.0360827	-0.0492339	0.183001	0.154048	-0.0151415	-0.118083	-0.0405731	0.382954	0	0.278537	0.598489	0.350331	-0.325146	0.410898	-0.189603	0.485001	-0.165416	0.575366	0.0821128	0.158293	0.456022	0.439406	0.0973635	-0.114713
ADK	0.269837	-0.299301	-0.00593948	-0.0398216	0.496626	-0.0198784	0.307615	0.28055	-0.122546	0.405616	0.502959	0.336914	-0.127959	-0.461015	-0.357804	-0.313833	0.0818253	0.0888748	0.375581	-0.464375	-0.200323	-0.406	-0.973519	0.0319996	-0.177887	-0.410347	-0.403193	-0.360234	-0.591594	-0.217297	-0.862119	-0.687837	-0.0163803	0.0829582	0.0823393	0.099638	0.529001	0.297319	0.221839	0.434136	0.337651	0.31856	0.43504	-0.225146	-0.333327	-0.338648	0.161424	-0.310962	-0.775419
ADM	-0.242462	0.527895	0.724366	-0.0815916	-0.137631	-0.135328	0.800878	0.0744009	-0.116752	-0.0671492	-0.158903	-0.154023	-0.332934	0.636344	0.111357	-0.317118	-0.109411	0.332305	0.112225	-0.22787	-0.105476	-0.164043	-0.479107	-0.191564	-0.377948	-0.292458	-0.181466	-0.0894093	0.896333	-0.179868	0.186781	0.548798	-0.146755	0.25341	-0.375406	-0.0309372	0.72009	-0.0572166	-0.131241	0.656882	-0.0477934	0.437926	-0.0133858	-0.379777	0	0.600606	-0.0480413	-0.0349593	0.0680389
ADM2	-0.0667963	0.237107	-0.0648413	-0.0235004	-0.00149107	0.399755	-0.0647731	-0.0421271	0.0217657	-0.520028	-0.321511	-0.306983	-0.110631	0.291616	0.307321	0.351056	0.145324	0.143466	-0.170102	0.0725145	-0.302201	0.0723605	0.449751	0.116887	0.0143108	-0.143559	-0.0272765	0.0839357	0.0805345	0.231381	0.477889	-0.0899706	0.115122	0.230088	0.068996	-0.00916624	-0.124487	0.00591993	0.181966	0.0404673	0.0877996	-0.0243053	0.0347905	-0.0876846	0.0994024	-0.116562	0.12203	0.316493	0.0900903
ADNP	-0.0611281	-0.383404	0.278659	-0.106379	0.147837	0.140454	0.184424	0	-0.0587072	0.387269	0.30541	0.359558	0.326508	0.336882	0.00427008	0.125353	0.239968	0.154777	0.123072	-0.0338001	0.183762	-0.133212	-0.139052	-0.208828	0.0842824	0.12789	-0.0858359	-0.492829	-0.342208	-0.0631776	-0.41307	0.0993986	0.0548987	-0.258354	0.0367541	-0.267669	-0.0820875	-0.0209103	-0.0653124	-0.206173	0.00862122	0.141271	0.05161	0.156959	0.0795221	0.147084	-0.0748415	0.0522199	-0.0434451
ADNP2	0.0655417	-0.0268312	0.0702872	-0.172173	0.184561	-0.144228	0.176979	0.0215025	-0.171652	0.14235	0.113921	0.120647	0.136051	0.288247	-0.321367	-0.0416803	0.207858	-0.13215	0.0778537	-0.0360332	-0.134211	-0.0143418	-0.123195	0.296972	0.238968	0.214411	-0.0228357	-0.127166	0.0342307	0.0504351	-0.16975	-0.0773649	-0.227265	0.171118	-0.0319181	-0.145652	-0.0662918	0.174596	0.155868	-0.0697327	0.0134788	0.0270805	0.136037	-0.500308	-0.037118	-0.0428753	-0.000262	-0.193513	0.057591
ADO	-0.203814	-0.451434	-0.433632	-0.260671	-0.0171299	-0.0979009	0.0130515	0.0711718	0.161331	-0.00313759	-0.00313759	0.0782609	0.0443611	-0.0164943	-0.038384	-0.150496	-0.143562	0.127571	0.048326	0.0922909	-0.206324	0.134901	-0.402567	-0.102702	0.179908	-0.086133	-0.0787506	-0.175707	-0.0892315	-0.148944	-0.0700884	-0.0821328	0.0458679	-0.279346	-0.0873699	0.063437	0.128415	0.131347	-0.00875473	-0.155061	0.0579877	0.0651402	-0.15578	0.0734758	-0.0330634	0.0104475	0.0533614	0.0708509	-0.138807
ADORA1	-0.164955	0.0152988	-0.172431	-0.123966	-0.0665164	0.662809	0.0180998	0.190552	0.0997667	-0.241882	0.157868	0.0651307	-0.200191	-0.0212865	-0.0370498	0.124842	0.0509553	-0.0230436	-0.00556326	0.107879	-0.236023	0.199471	0.315158	-0.0359592	-0.0581374	-0.138475	0.00543117	0.218808	0.249449	0.196653	0.19698	-0.178002	-0.0521483	-0.154199	0.0233059	-0.15595	0.0202575	0.0254259	0.0603495	0.068665	0.157391	0.118852	0.19722	-0.293127	-0.290507	-0.384866	0.0549417	0.0133543	0.149713
ADORA2A-AS1	0.35239	0.0504761	-0.243168	0.208568	0.082994	0.403987	-0.135194	-0.368442	-0.318708	-0.463636	-0.270719	-0.20927	0.193495	0.271504	0.0647411	0.471031	0.47434	0.49193	-0.127367	0.0779724	0.0228481	-0.0481772	0.621772	0.238414	0.262506	0.161028	0.18226	0	0.376414	0.0804801	0.241329	-0.0800772	0.0166278	0.254	0.0227766	0.190298	-0.483712	-0.0931749	-0.148672	-0.2625	-0.195505	-0.0780764	-0.354202	-0.235852	0.0694237	-0.135198	-0.0770421	0.135843	0.143754
ADORA2B	-0.188787	0.168875	-0.150689	-0.0495529	0.0270047	0.120387	0.202424	0.104804	0.146498	-0.201429	-0.222022	-0.00310421	0.0355363	0.0839109	0.0570865	0.0306129	-0.0516582	0.041214	0.0217571	0.0399871	-0.0297103	0.0149803	0.399839	0.324003	0.0355191	-0.0794673	0.148393	0.124312	0.287272	0.0698037	0.134249	0.0994329	0.198595	0.100388	-0.0116768	-0.00187111	-0.0320001	-0.114586	-0.165161	-0.0235157	-0.223069	-0.0300255	-0.117689	-0.103639	-0.191858	-0.238683	-0.00504446	0.0789213	0.00934982
ADPGK	-0.124704	-0.352152	0.0960021	0.109261	-0.164242	-0.139877	-0.0309587	-0.0230141	-0.00668383	0.14206	-0.0795898	0	-0.112775	-0.147128	0.246702	-0.213496	0.188104	0.118997	0.0274057	-0.00777149	0.0911665	0.111631	-0.29012	0.0486679	0.197384	0.0553331	-0.101921	0.253906	0	-0.104326	-0.367144	-0.022285	-0.232845	-0.420757	-0.0328417	-0.122799	0.180808	-0.278099	-0.0464973	0.0390768	0.0174465	-0.0258436	0	0.168545	0.382504	0.159665	0.129682	0.0892735	-0.213788
ADPRH	0.00640011	0.20555	0.148217	0.186529	-0.0839434	-0.0551457	0.135956	0.0501509	0.00544882	-0.0507517	-0.11513	-0.106652	0.0960436	0.0826349	-0.0958381	0.0545039	-0.11813	0.0222335	-0.0758376	0.0389204	-0.0705838	0.128836	0.240747	0.00839281	-0.0162134	-0.11133	-0.0219641	0	0.0931272	0.116158	0.223349	-0.0779982	-0.0700583	-0.0340753	-0.00260591	-0.0809126	0.0771322	-0.0186338	0.0787621	0.145355	-0.0127463	0.257996	-0.0758696	-0.0636916	-0.0894875	0.0515318	-0.00714397	0.0286975	0.22666
ADPRHL1	0.0153003	0.303212	0.0879912	-0.111893	0	0.197738	0.262974	-0.0380158	0.0748997	0.0244298	0.0207992	0.0415058	-0.18323	-0.155148	-0.049943	-0.0462675	-0.0717063	-0.202206	0.190595	-0.104641	-0.0161119	0.00103188	-0.143456	-0.0315871	-0.0600548	-0.191586	0.11163	-0.112417	0.0403371	0.0485716	0.240821	-0.0764599	0.0605345	0.0699868	-0.172755	-0.042201	-0.0877466	0.1992	0.254445	0.0675364	0.189799	0.0527306	0.0384059	-0.0408959	-0.00824404	-0.069211	0.112308	-0.00748825	-0.0694928
ADPRHL2	0.0556707	-0.238377	0.0291224	0.11411	-0.147464	0.0330505	-0.164083	-0.002316	-0.125026	-0.292499	-0.0319033	-0.0180726	-0.125599	0.163918	0.191196	0.0554605	-0.164779	-0.0396004	-0.000457	0.13617	0.201642	-0.180487	-0.249661	-0.0386305	0.0422802	-0.0758829	0.312705	0.121445	0.145699	0.228616	0.0104408	-0.127767	-0.19374	0.165785	0.0921927	0.154246	0.0151911	0.299077	0.030869	-0.0278239	0.109085	-0.00847101	-0.0694108	-0.0564437	-0.0109787	-0.111155	0.0781312	0.22632	0.161702
ADPRM	-0.109126	0.464961	0.478172	-0.0416679	-0.0805263	0.330717	0.574412	0.234999	0.0117722	0.0796542	0.0237727	0.107434	-0.294714	0.221817	-0.20304	-0.264102	-0.281878	0.322093	-0.223288	-0.0634232	-0.220035	-0.326854	-0.430197	-0.190074	-0.413249	-0.146237	-0.220861	-0.388268	0.220352	-0.26361	-0.467702	0.496869	-0.187058	0.0730205	-0.362487	-0.431931	0.688119	0	-0.328166	0.572135	0.0143342	0.34053	-0.227814	0.0754805	-0.0662737	0.111992	0.167038	0.014997	-0.125558
ADRA1A	-0.261803	-0.495828	-0.139362	-0.108936	-0.155462	-0.200266	0.299668	-0.232078	0.175261	0.323422	0.194975	-0.182938	0.156087	0.377657	0.643555	-0.151038	0.0626669	0.0459204	-0.439317	-0.142877	0.23321	-0.514864	-0.0703001	-0.181674	0.184936	0.222607	0.384169	-0.296871	-0.34199	-0.349808	0	0.396037	0.190166	-0.613643	-0.416105	-0.21053	0.49437	0.138123	0.37035	0.337585	0.207912	0.185352	0.347526	0.490323	0.0915833	-0.0199585	-0.335175	0.0215006	-0.165409
ADRA1B	0.0104122	0.102399	0.175241	0.164254	-0.382622	0.104096	-0.19421	-0.120385	-0.290716	-0.0707893	0.0637202	-0.189982	-0.262095	-0.131856	-0.110633	0.0288672	0.219419	0.304725	-0.492068	-0.0470109	-0.406497	-0.122317	0.253064	-0.306398	-0.0778956	-0.0948138	0.0666657	-0.0490417	0.324972	-0.0789776	0.0807714	0.0686379	-0.0534515	0.218174	0.59614	-0.149802	-0.188272	-0.104013	-0.0285063	-0.340761	-0.0854888	-0.218976	-0.22366	0.0779543	0.113894	0.26065	0.0283017	0.0930939	-0.142974
ADRA1D	-0.0328617	0.201813	-0.194545	-0.0559502	-0.150725	0.0291977	0.0440683	-0.0439801	-0.161445	-0.537018	-0.202804	-0.276696	0.0713701	0.271881	-0.157098	0.082397	-0.238924	0.151954	-0.103399	-0.363012	0.182213	-0.261219	0.173676	-0.063066	-0.20085	0.0253367	0.126435	0.0624437	0.107736	0.0108824	0.0508118	-0.148917	-0.259407	-0.131525	-0.12974	0.0934534	-0.130262	0.09056	-0.236216	0.0575762	0.0582051	-0.0288911	-0.342574	-0.230375	-0.0699506	0.00744629	-0.115201	-0.296421	0.0444694
ADRA2A	0.0859737	0.299413	-0.017169	-0.0887365	0.196714	0.337827	-0.106254	0.0952787	0.250111	-0.0484767	0.0553632	0.110476	-0.11207	0.388858	0.088438	-0.0968327	-0.0878315	-0.0253162	0.0110588	-0.13055	-0.305533	-0.246318	0.197759	-0.0599122	-0.0388484	-0.0941505	-0.0699449	-0.028398	-0.105546	0.00136805	0.0242643	0.181859	0.054863	0.151597	0.121335	-0.181406	-0.110362	0.00707531	0.00853682	-0.0411139	0.0323901	0.190621	0.0326347	-0.0455646	-0.265557	0.0775523	-0.151442	-0.114863	0.0872798
ADRA2B	0.115717	0.509974	-0.165091	0.154751	-0.36932	0.0987391	-0.398704	-0.0912504	-0.213576	-0.262971	-0.18702	-0.321506	0.0979896	0.0942164	0.123332	-0.0400066	0.416906	-0.0177631	-0.352086	0.325	0.0827179	-0.255469	0.130594	0	-0.0473967	0.125902	0.101875	0.0787368	0.4606	0.0649142	0.50034	0.105325	-0.0782342	-0.141828	0.298359	0.20224	-0.344348	-0.0193276	-0.112617	-0.0110168	-0.155509	-0.0919886	-0.255508	0.297669	0.0039196	0.299046	0.0202918	0.1274	0.113085
ADRA2C	0.0195613	0.259472	0.0791788	0.0478253	-0.111379	0.120874	-0.0398903	0.044807	0.423253	-0.237939	-0.16453	-0.175449	-0.356921	-0.0781226	0.279471	-0.130056	0.0190525	-0.206167	0.0910425	0.0340438	-0.127789	0.00163269	0.368367	-0.0797882	-0.171078	-0.171643	0.0307121	0.0349712	-0.460543	0.0572224	0.431243	0.105984	0.167038	0.210496	0.034616	0.197065	-0.0305667	-0.00304461	0.120543	-0.0198011	-0.139467	0.0309229	0.0766625	0.115256	-0.213804	-0.0282035	-0.233048	-0.402695	0.331914
ADRB1	-0.0768371	0.120419	-0.0826864	0.0476508	-0.207973	0.606432	0.214449	0.0985751	0.26148	-0.0996585	-0.091507	-0.131006	0.0116777	0.490654	0.158741	0.197704	0.203773	0.20172	-0.0770669	-0.0732226	-0.248688	0.0064764	0.145387	-0.13147	0.0606499	0.0619426	0.192017	0.0498371	0.0830479	0.0331025	0.243813	-0.0630145	0.0864158	0.126585	-0.0411267	-0.00395918	0.0909848	-0.120943	0.0761948	0.113572	-0.064744	0.185737	0.00663853	-0.0316124	-0.125664	-0.121496	-0.109871	-0.0644956	0.122817
ADRB2	0.104817	0.0112352	-0.100557	0.0475168	-0.124218	0.376281	-0.250683	-0.0895968	0.104642	-0.12638	-0.124462	0.0217724	0.45157	0.429005	0.348437	0.211036	0.461876	0.300237	-0.323254	-0.11236	0.0888491	0.249552	0.405123	-0.158556	-0.00904751	-0.127879	0.107153	0.262173	-0.0305014	-0.0235414	0.306944	-0.0813999	0.00560141	-0.135436	-0.0863991	0.122261	-0.00625658	0.0416961	0.213311	-0.131711	0.0775723	-0.159863	-0.107739	0.12089	0.0346146	0.0635781	0.229344	0.25119	0.0924835
ADRB3	-0.158478	0.299491	0.0529132	-0.130882	0.045475	0.346351	0.109721	-0.0624557	-0.139533	-0.0678239	-0.115276	0.0367351	-0.165293	-0.00675726	0.0548997	0.32346	-0.123854	0.0810795	-0.0773268	-0.0305414	-0.125487	0.0880685	0.184543	0.0425391	-0.112156	0.115265	0.295012	0.074152	-0.0120854	0.229867	0.125612	-0.161197	0.0564928	0.163101	-0.0234165	0.00239181	0.134559	0.052444	0.0964956	0.208382	-0.125798	0.0765786	-0.16116	-0.245702	-0.192276	-0.173726	-0.143486	-0.235605	0.0132051
ADRM1	0.219866	0.0903521	-0.179586	0.0812826	-0.0121994	-0.345576	-0.151777	-0.303363	-0.49304	-0.319754	-0.269012	-0.298433	0.0273724	-0.0613699	0.0887175	0.294679	0.0289927	0.275816	-0.0229797	0.125304	0.0882797	-0.318061	-0.128642	0.275111	-0.0271673	0.313195	0.111505	0.0880556	-0.26986	-0.224627	-0.132469	-0.0603361	-0.186319	0.436727	0.052762	0.29705	-0.0637732	0.00265789	-0.354544	-0.221959	-0.269056	-0.497446	-0.231457	-0.00826073	0.0284529	-0.0595732	0.173689	0.0443687	0.198884
ADSL	0.185233	0.13193	-0.0328612	0.0552888	0.255624	-0.0428553	-0.0389285	0.127096	-0.164694	-0.0276475	0.0832586	0.0985971	-0.174129	-0.0833688	-0.0923004	-0.293243	-0.091022	-0.214249	0.158449	-0.162524	0.0520201	-0.150184	-0.795119	0.0590692	-0.13028	-0.0580034	-0.0040431	-0.0311046	-0.192579	-0.100316	-0.632265	-0.161706	-0.311106	-0.161651	-0.208391	0.0816641	0.201025	0.203023	-0.0655875	0.201303	0.0457778	0.0125432	0.0924449	0.0779028	0.0265369	0.0114155	-0.171294	-0.329782	-0.10874
ADSS	0.0253148	-0.133255	-0.322351	0.0426888	0.196375	0.0549278	-0.047164	0.0864377	-0.0738068	0.299243	0.0122809	0.126092	0.106611	-0.101131	-0.0777979	0.0298619	-0.0764146	-0.016367	0.171148	-0.0562243	-0.0451164	-0.0707455	-0.523239	0.0471659	-0.0807724	-0.152138	-0.230247	-0.134951	-0.696436	-0.297925	-0.573946	-0.340961	-0.126541	-0.472312	-0.189065	-0.113655	-0.0750084	0.199477	-0.094141	0.010427	-0.0540552	0.121783	0.297893	-0.0755258	0.0535445	0.264595	-0.0142689	0.0671034	-0.28203
ADSSL1	0.635092	0.0180454	-0.481189	0.259964	0.34262	-0.121637	-0.28385	-0.111573	-0.585966	-0.492786	0.00230026	0.0413313	0.0758686	0.0189028	0.15432	0.134406	-0.264549	0.19388	0.137349	-0.0672035	0.437206	-0.2437	-0.874363	0.619714	0.335127	0.46224	0.407755	0.418831	-0.243178	0.441784	0.029007	-0.288636	0.310288	0.299289	0.364819	0.354465	0.254552	0.102271	-0.262629	0	0.446762	-0.61868	-0.00201225	-0.578774	0.096837	-0.416003	0.211598	0.0154982	-0.217566
ADTRP	-0.281182	-0.0347338	0.299538	-0.015048	-0.00354195	-0.197115	0.20781	-0.0225706	0.171218	0.323056	-0.0941796	-0.212912	-0.204943	0.142972	-0.0357451	0.00931787	0.224274	-0.072464	0.255554	0.155897	-0.00200176	0.171509	-0.0162182	-0.103399	-0.0201702	-0.00217676	0.0883822	0.14218	0.118545	0.0705972	0.298309	0.243333	0.0226779	-0.0398746	-0.145676	0.000662	-0.0665517	-0.0736866	-0.0247827	-0.105259	-0.0621591	0.392919	0.122889	-0.207383	0.233758	-0.13815	0.172571	0.206368	0.20985
AEBP1	-0.0500021	0.270903	-0.259771	0.112263	-0.503801	-0.389049	-0.293849	-0.242181	0.053483	-0.142409	-0.125161	-0.525868	0.0825391	0.360959	0.103024	-0.217014	0.161106	0.0589314	-0.347703	0.548499	0.385157	-0.350986	0.0901203	0.0609589	0.165006	0.35862	-0.0462408	0.281651	0.54357	0.458591	0.0485034	0.22853	0.0569434	-0.480524	0.173475	0.0303764	-0.460785	-0.0852127	-0.394659	-0.133294	-0.379758	-0.269356	-0.262644	0.0441642	-0.113244	0.12287	-0.331177	0.117059	0.586547
AEBP2	0.118706	-0.292399	-0.108306	-0.02665	0.282443	-0.175984	0.0858417	0.187547	-0.151727	0.380795	0.0845418	0.275026	0.157616	0.0380969	0.0017314	-0.250641	-0.273677	0.133885	0.0920835	-0.18784	0.0881581	0.032526	-0.15011	0.0912981	0.00849533	-0.0733619	-0.279237	-0.314292	-0.0573978	0.0344081	-0.367966	-0.316524	0.0407686	-0.214565	-0.197581	-0.0517235	0.0285144	0.112392	-0.0475135	0.198156	0.072752	0.208211	0.0117888	0.109664	0	-0.027823	0.0639243	0.0516777	-0.285463
AEN	-0.216715	0.255409	0.00366688	0.0658951	-0.0516133	0.0623488	0.00656509	-0.0757866	-0.136892	-0.447716	-0.217778	-0.0781259	-0.0541997	-0.130533	-0.0875988	0.216532	-0.241567	-0.0180774	-0.0140486	0.0753074	-0.0921178	0.172348	0.435441	-0.211717	0.156414	-0.113597	0.124925	-0.0820775	0.165874	0.090652	0.656546	0.10956	0.103577	0.0332837	0.00481081	0.0667939	-0.0904846	0.0202475	-0.0638962	-0.129769	-0.0362029	0.0213437	0.0133371	-0.15329	0.141079	-0.0625243	0.137269	0.229118	0.0936441
AES	0.0701704	0.161119	0.0976543	0.402769	-0.188955	0.0997171	-0.0623684	-0.261022	-0.200774	-0.442084	-0.327992	-0.299598	0.334175	0.421659	0.37331	0.37136	0.364397	0.45363	-0.259908	0.0997009	0.320957	-0.148373	-0.319983	0.1069	-0.0821857	0.078393	0.269823	0.243416	0.0231018	-0.0874815	-0.338077	0.260424	0.116531	0.0809231	0.103497	0.0640631	-0.331166	-0.285034	-0.266877	-0.165442	-0.164667	-0.258372	-0.217629	0.113686	0.0545635	0.153566	0.304606	-0.0996704	0.118509
AFAP1	-0.243464	0.156447	-0.165625	0.00667477	-0.19971	0.192186	-0.0106602	-0.122982	-0.103425	-0.275879	-0.251979	-0.217914	0.11499	-0.032774	-0.084022	0.121644	0.138177	0.000607	-0.107315	0.328931	0.0248079	0.0449982	-0.147466	0.0121541	0.1769	0.0369473	0.127823	0.208523	0.0923386	0.103555	-0.130162	0.213892	0.100173	0.0657654	0.0408707	-0.111534	-0.00683117	0.000964	-0.247634	-0.128793	-0.0162883	-0.111571	-0.0767283	0.0307527	-0.091475	-0.0256519	-0.0736127	0.0055871	0.256218
AFAP1-AS1	0.00696897	-0.0420365	0.0383701	-0.0995293	-0.11943	0.249789	-0.117331	0.0983696	0.205684	0.014677	0.132584	0.186158	-0.0596518	-0.0197177	0.0882974	0.0524631	0.137593	0.0481095	-0.17137	-0.486027	0.108953	-0.381452	-0.128116	-0.172118	-0.17918	-0.0445123	-0.163593	0.0514121	-0.177303	0.0037241	0.0122352	0.205502	0	0.0329394	-0.018218	0.115193	-0.18558	0.0427532	0.240686	0.0445962	-0.00723648	-0.0534272	0.133926	-0.110408	-0.303791	-0.117661	-0.137202	-0.213247	-0.0341764
AFAP1L1	0.1356	0.21522	0.0391655	0.0529399	-0.207443	-0.145733	-0.151309	-0.141602	-0.151731	-0.2125	-0.0899916	-0.193855	0.193167	0.058713	0.109313	0.129322	0.137048	0.0180583	-0.134368	0.147647	0.0812955	0.199971	0.406564	0.171627	-0.00845528	-0.0521169	0.00876999	0.19617	0.18041	0.133516	0.140503	0.224437	-0.00573301	0.128634	0.0101986	0.181619	-0.199629	-0.0809021	-0.124669	-0.191489	-0.0061574	-0.0394583	-0.108439	0.0856509	0.0176888	0.0366158	0.0455341	0.213107	0.268752
AFAP1L2	0.0381622	0.15329	0.106789	-0.050199	-0.126075	0.135976	-0.0957642	-0.110781	-0.0737181	-0.143441	-0.0633969	-0.187747	0.034101	0.126669	0.105056	0.00222206	0.156221	0.0184021	-0.0118036	0.13404	-0.142472	0.0425343	0.0946922	0.0676069	0.0852823	-0.0848203	-0.0950213	-0.0333576	0.0107689	0.120019	0.257488	0.271477	0.137051	0.058639	-0.102667	0.16163	0.0131326	0.259615	-0.0137181	-0.120359	0.0729423	-0.194301	0.0706911	0.0478201	0.183953	0.344856	0.241466	-0.046258	0.14646
AFDN	-0.0328951	0.0483809	-0.285185	-0.281656	0.235319	0.481656	0.362859	-0.121743	0.248966	0.321948	0.398375	0.628063	0.544449	0.30843	0.279915	0.265982	0.28076	0.351843	0.0326405	-0.0485783	0.156208	-0.234493	-0.0181379	0.0854769	0.244677	-0.0303888	-0.0416393	0.117986	0.273635	-0.194182	-0.0771961	-0.0161257	-0.155977	-0.165318	-0.0882731	-0.316054	0.0599346	0.49737	0.315355	-0.005126	0.190212	-0.0908098	-0.00900078	0.0688105	-0.0477362	0.152783	0.020546	0.163704	0.0217705
AFDN-AS1///AFDN-AS1	0.163796	0.0566764	-0.0219722	-0.02283	-0.0770702	-0.0252223	-0.254036	-0.261256	0.135641	0.0690865	0.151005	0.256208	0.527488	-0.117404	0.368398	0.0125771	0.00287676	-0.0830831	0.0114031	0.0969319	-0.12516	-0.108788	0.135638	0.111063	0.233538	-0.0826449	0.0689626	0.163561	0.110383	0.127296	0.312222	0.0846887	-0.0923781	0.100627	0.174805	0.0505457	-0.127644	0.0224066	0.275688	-0.165866	0.0356207	-0.176503	0.0236988	0.100326	-0.0476375	0.025105	-0.128814	0.248758	0.130979
AFF1	0	-0.00852966	-0.216669	-0.112972	0.0617285	0.447797	0.243935	-0.00771332	-0.0722332	0.0438223	0.127645	0.266814	0.596746	0.49827	0.515129	0.530607	0.299608	0.436393	-0.09342	0.0401859	0.154118	-0.119952	0.106332	0.0472784	-0.000478	0.275678	0.0432005	0.0109491	0.314402	-0.252569	-0.226147	0.0326576	0.0102034	-0.0426865	-0.0434618	-0.349991	-0.128314	0.117827	-0.0743523	0.11207	-0.00195789	0.0475073	-0.0228167	-0.0377531	-0.167916	0.0453262	0.00906467	0.102345	0.288084
AFF2	0.106208	0.221407	0.0896583	-0.175937	-0.0553818	0.273713	-0.0980697	-0.12426	0.0792785	-0.182734	-0.0215654	0.0307546	0.155826	-0.0338326	0.223841	-0.226299	-0.127363	0.14702	0.0347414	-0.098371	-0.023139	0.203194	-0.00269651	-0.137055	0.0216231	-0.131357	-0.133874	-0.155497	-0.0488582	0.232828	-0.0237422	-0.158208	0.26744	0.132451	0.0701528	-0.0183439	-0.0837498	0.168084	-0.0392418	-0.00494719	0.240893	0.289703	-0.0106807	0.134353	-0.102245	-0.170223	0.172163	0.0379763	0
AFF3	-0.26699	-0.0323467	0.228343	-0.00732231	0.266195	0.477819	-0.167676	-0.105383	0.0164347	0.00268364	0.181326	0.0433016	0.197397	0.516997	-0.155455	-0.119234	0.43057	0.247569	-0.216967	0.153287	0.433453	0.0558772	-0.225183	-0.00374222	0.0249224	0.0744042	-0.0329838	0.155249	0.247771	0.0682025	0.336835	0.083209	-0.182709	-0.0356555	0.00720262	-0.0405021	-0.23018	0.256148	-0.275175	-0.0393696	-0.0387015	0.195508	-0.073617	-0.0049839	0.108776	0.255238	-0.12669	-0.101505	-0.100873
AFF4	-0.211522	0.199388	0.0200815	-0.185023	-0.0237503	0.21484	0.395309	0.130129	0.181148	0.323269	0.250161	0.173103	0.2924	0.174932	0.239521	0.234245	0.275412	0.0281878	0.0252457	-0.220724	0.203557	-0.0557461	-0.544651	-0.0569372	-0.260003	-0.032793	-0.102078	-0.171649	-0.0965872	-0.259713	-0.52927	0.136598	-0.281505	0.0123358	-0.0913362	-0.438552	0.207437	0.137606	0.283697	0.0763321	0.168787	0.215258	0.147322	0.0682135	-0.269447	0.127981	-0.0316401	-0.182682	-0.174264
AFG3L1P	-0.0658369	0.0315385	-0.103246	-0.0287366	-0.0712624	-0.123883	0.05199	-0.155568	-0.14659	-0.0947857	-0.134447	-0.0135789	-0.141946	-0.0678716	0.22092	-0.0417247	-0.0411682	-0.105777	-0.0679803	0.0674596	-0.0298114	0.169456	0.342999	0.0534606	-0.00612354	0.219407	0.0463862	-0.0316014	0.072742	0.274036	0.27198	0.0766034	0.106965	0.0241899	0.0762572	0.0165195	-0.0424824	0	0.0581241	-0.0929847	-0.0904384	0.00286198	0.0549006	0.180515	-0.00467348	-0.0330191	0.0977602	0.144524	0.06635
AFG3L2	0.0926619	-0.0746946	0.124237	0.0827579	0.0795174	-0.156611	0.0675201	-0.00790978	-0.221504	-0.0980692	0.00378513	-0.0105038	0.19313	0.0156946	-0.211796	0.105536	0.0147467	0.23093	-0.0543442	-0.129169	0.0923729	-0.310756	-0.38447	0.190562	0.0123215	0.124644	-0.0381994	-0.0875187	-0.16461	-0.0957336	-0.480937	-0.0917435	-0.0691223	0.18217	-0.0107679	0.071846	-0.0505161	-0.0952511	0.0113878	0.0216475	-0.121801	-0.223211	0.00922298	0.0722322	0.0358677	0.135955	-0.182577	-0.292474	-0.0606785
AFM	0.184623	-0.104348	-0.386818	0.0217037	0.694654	0.312327	0.531409	0.717209	0.278031	0.698449	0.721115	0.951375	0.17933	-0.0708342	-0.14665	-0.0864639	-0.0410423	-0.0173569	0.65282	-0.0891342	-0.0387516	0.0350761	-0.454509	-0.406405	0.0137596	-0.23434	-0.180809	-0.416121	-0.688783	-0.487112	-0.693671	-0.367433	-0.00671196	-0.249016	-0.212431	0.116955	0.643047	0.552352	0.332661	0.568206	0.484644	0.443082	0.455858	-0.0122824	-0.223192	-0.167585	-0.222846	-0.274624	-0.552213
AFMID	0.142669	-0.0524845	-0.101092	-0.023715	0.148163	-0.192562	0.166941	-0.0822954	-0.206797	-0.0603609	0.1244	-0.00949097	0.122665	-0.173463	0.141723	-0.0844784	0.194493	-0.0774946	0.170148	-0.0680828	0.173627	-0.116153	-0.321773	-0.116521	0.014986	0.316355	-0.163959	0.0566549	-0.0687284	-0.127544	-0.363323	-0.0959024	-0.0400152	-0.315838	-0.205535	0.0577641	0.479318	0.119393	0.469074	0.12145	-0.104587	-0.0396233	-0.102479	0.377531	-0.116071	-0.0821657	0.186464	-0.114226	-0.00191975
AFP	-0.0352488	0.0579739	0.233793	-0.0278249	-0.265245	-0.0229154	0.173458	-0.0971909	-0.143257	-0.227819	0.220595	0.0168214	0.0800266	0.0146871	-0.165061	-0.053349	0.310682	0.00129175	0.307827	0.00182819	0.243196	-0.145768	-0.0985398	0.324233	0.16124	0.246635	-0.227092	0.208608	-0.00685358	0.000826	-0.0661373	0.49492	0.105742	0.0638056	0.0755634	0.133399	0.682762	-0.263401	-0.00574875	-0.14655	-0.275391	0.763347	0.552327	-0.282061	-0.210502	0.305815	-0.119389	-0.108121	-0.247975
AFTPH	0.00966263	-0.578197	-0.0785861	-0.0300083	0.134343	-0.253221	0.165186	0.0909452	0.111886	0.542633	0.312151	0.299313	0.022563	-0.130516	0.0210152	-0.192757	0.0593882	-0.0910506	0.236144	-0.0404272	0.043993	-0.377022	-0.280842	0.0240889	-0.0928898	-0.124598	-0.0699305	-0.0388498	-0.326472	-0.384465	-0.713534	-0.22717	0.0166817	-0.181404	-0.126959	0.025363	0.162456	0.185551	0.171412	0.00892258	0.181304	0.141167	0.223775	-0.1498	-0.109689	0.0965176	-0.0447102	-0.29566	-0.0815091
AGA	0.222404	-0.0276189	0.277262	0.339675	0.314545	-0.0930557	0.223334	0.583375	0.0754242	0.770023	0.45457	0.356184	-0.0916681	-0.296722	-0.427944	-0.600176	-0.280319	-0.290423	0.426138	-0.26854	-0.165903	-0.477086	-0.489553	-0.0591779	-0.251762	-0.147558	-0.32381	-0.331364	-0.608931	-0.0778537	-0.960693	-0.545567	0.0411458	-0.22302	-0.00291348	-0.0543847	0.473762	0.0900483	0.237038	0.295585	0.526222	-0.0358	0.378903	-0.0233164	-0.045774	-0.0825095	0.0352669	-0.507578	-0.378466
AGAP1	-0.0198379	0.126399	-0.158356	-0.136878	-0.102722	0.368697	-0.119492	0.0311613	0.0155921	-0.0485644	-0.183502	0.0631852	0.240844	0.407691	0.488876	0.163811	0.234576	0.255487	-0.0645561	-0.0172153	-0.0242	-0.0839486	-0.0132899	0.0269294	0.0316052	0.150892	-0.0548134	-0.201173	0.21278	-0.0481749	-0.0172091	0.010725	-0.184215	0.156508	-0.0659518	-0.398519	-0.087522	0.117199	0.0817718	0.248526	0.0914187	0.170906	0.133325	0.0532165	-0.192956	0.0725136	-0.137176	-0.0600653	0.121831
AGAP2	-0.111123	-0.0280786	-0.160475	-0.0359497	-0.0670624	0.418136	0.0241141	0.0669737	0.212102	-0.098669	-0.0316291	-0.0442724	0.0754943	0.211	0.073133	-0.0911241	0.214829	0.187981	-0.128577	-0.00784302	-0.294282	-0.0861592	-0.363396	0.0196934	0.0569744	-0.0972161	-0.241546	0.0834398	0.190766	-0.141581	0.29044	-0.139142	0.0927048	0.335309	-0.0751896	0.00957727	-0.00932026	-0.0713544	0.0716371	-0.00786257	0.0417771	0.0536284	0.0710111	-0.099153	-0.0823727	0.179801	0.100604	0.328167	0.205604
AGAP3	0.249729	-0.0560918	-0.00714111	0.157279	-0.34809	-0.0965357	-0.308339	-0.345871	-0.24619	-0.539841	-0.289228	-0.254538	-0.098927	0.0344319	0.00708008	-0.0597529	0.116739	-0.113359	-0.244819	-0.0509968	0.0897498	0.141802	0.259466	0.252373	0.0631056	0.123496	0.112042	0.248049	0.326323	0.0188522	0.337161	0.0284476	0	0.0489383	0.144871	0.0284901	-0.236016	-0.23468	-0.354495	-0.252244	-0.279017	-0.103395	-0.224412	-0.00611544	0.158743	-0.0460892	0.223018	0.005126	0.307052
AGAP5///AGAP9///AGAP12P///AGAP6///AGAP11///AGAP4	-0.337692	-0.488812	-0.709267	-0.570351	0.210843	-0.157224	0.0843711	-0.0499131	0.00279377	0.331748	0.0595349	0.146024	0.546947	0.215826	0.369917	0.0976152	0.324949	0.111386	-0.0833722	0.220912	0.17068	0.0748503	0.0463056	-0.0542389	0.527212	0.0129408	-0.496498	-0.179277	-0.127637	-0.0179369	0.190927	-0.26577	-0.179451	-0.488144	-0.0714448	-0.604004	0.209975	0.141139	0.114274	0.11566	0.0419939	-0.0815792	-0.0812138	0.0643783	-0.116065	-0.0862198	0.176295	0.350794	0.0199676
AGBL1	0.016501	-0.0823517	0.0582509	0.18619	-0.0320063	-0.147447	-0.222508	0.00606632	0.17381	-0.158585	-0.0108924	0.0249653	-0.13877	0.0536542	-0.10799	-0.0541987	-0.0556693	-0.0900679	-0.035985	-0.075079	-0.056057	0.0204692	0.458263	-0.0150385	-0.0306854	-0.206481	-0.181476	-0.207221	0.192302	-0.136405	0.119897	0.0091424	0.206339	0.108664	0.083055	0.150555	-0.0461025	-0.0340734	-0.054884	-0.126909	-0.0666676	-0.0885439	-0.150284	-0.0927835	0.0872026	-0.0290084	-0.180266	0.0387506	-0.0537438
AGBL2	0.0998411	-0.105748	-0.302553	-0.387396	0.237291	-0.109485	0.188495	0.151006	-0.0439324	-0.207505	-0.0235815	0.52355	0.787303	-0.14749	-0.0866818	0.550666	-0.0982547	-0.337179	0.129816	0.326193	0.15217	0.0536752	0	-0.053452	0.111415	0.575336	0.00896263	-0.0330915	-0.253414	0.488192	-0.196441	-0.0918145	0.0950942	-0.103031	-0.200272	0.0384707	-0.254676	0.390953	0.0185738	0.296872	-0.0822406	-0.259461	0.0278821	-0.215286	0.269463	0.643732	0.0995307	0.275523	0.37199
AGBL3	-0.0745463	0.0448012	-0.107951	-0.0554762	-0.0808482	-0.0520639	0.0164852	-0.0705576	0.149272	0.051352	-0.0560784	-0.12913	0.0351901	0.0460982	0.128558	-0.0247669	0.0599127	0.113885	-0.0954466	0.168941	-0.197132	-0.0516887	0.112839	-0.0258751	-0.0471067	0.043005	0.131401	0.237461	-0.0933766	0.157065	0.175966	0.0414333	0.123539	-0.104587	0.056128	-0.128349	-0.135964	-0.0164461	0.0465493	0.0881205	0.0433116	-0.0422468	0.138865	0.0165262	0.0480757	0.0622683	0.00906801	0.00752068	-0.128148
AGBL4	-0.155255	0.0733037	-0.0999794	-0.164441	0.111385	0.41904	0.0920038	0.164319	0.121932	0.109567	-0.241424	0.0384731	-0.0463619	0.071415	0.268884	-0.00256729	-0.0418687	0.337545	-0.170872	-0.122276	0.147934	-0.197589	0.167578	0.149791	-0.191877	0.0190687	-0.0543423	0.143352	0.0305758	0.126394	0.0282526	0.198599	-0.101221	0.14041	-0.174035	-0.132371	0.225607	-0.01262	0.190716	0.0373373	0.430609	-0.173224	0.144422	0.10237	-0.047051	0.213273	0.138783	0.0222344	-0.105186
AGBL5	0.0250487	0.180696	-0.156786	0.0354571	-0.274396	0.225017	-0.0926271	-0.126485	-0.175136	-0.214726	-0.156965	-0.263734	-0.0936804	0.0222559	0.441003	0.11217	0.224329	0.216453	-0.219267	0.249919	0.457551	-0.0891786	0.128847	0.269864	0.0568552	0.00560904	0.256946	0.0578342	0.299649	0.101315	0.195156	0.0351148	-0.053791	0.202741	0.170747	0.18377	-0.0145445	-0.123872	-0.0576034	-0.0319004	-0.127205	-0.108661	-0.0739336	0.147928	0.0560379	0.325626	0.28516	0.265695	0.0975428
AGER	0.267957	0.180678	0.331762	0.118189	-0.309512	0.0545597	-0.198484	-0.317923	0.0723346	-0.23634	0.00740639	0.0598426	-0.197733	-0.238753	0.058808	-0.101271	0.376356	-0.32451	-0.198945	0.0710492	0.017779	0.133398	0.37521	-0.0501045	0.202754	0.343033	0.0331078	0.401318	0.30192	0.0884932	0.686296	-0.0861448	0.451537	0.305982	0.00640504	0.0486641	-0.159466	0.0580303	-0.000688394	-0.0701016	-0.0129086	-0.0204094	-0.160348	-0.0419769	0.0133185	0.0114873	-0.0101047	0.386638	0.418618
AGFG1	-0.0281582	-0.311134	-0.200672	-0.268229	0.188169	-0.23509	0.235378	0.0688534	-0.147909	0.264192	0.0459614	0.0603828	0.425973	0.135757	0.0188408	-0.026516	0.129281	0.0887871	0.534732	-0.0468798	-0.0253696	-0.400869	-0.511084	-0.130963	0.0204172	-0.223034	-0.104898	-0.353396	-0.34959	-0.157988	-0.520997	-0.3855	-0.267401	-0.32233	-0.251389	-0.0716829	0.183083	0.229727	-0.0727844	0.0675945	0.0667267	0.14885	0.144349	-0.237827	-0.0372515	-0.236581	-0.249994	-0.204297	-0.327729
AGFG2	0.196781	0.00331497	-0.0505319	0.0467267	-0.0425997	-0.0115066	-0.0850048	-0.321909	-0.134449	-0.419425	-0.300608	-0.434849	0.191158	0.270311	0.300934	0.457065	0.125529	0.321534	-0.233529	0.0649138	0.150278	0.0390673	0.221801	0.274588	0.0257092	0.387919	0.0141068	0.23692	0.196396	0.111452	0.223514	0.0287175	0.023973	0.0919142	0.183439	0.0277348	-0.193971	-0.169878	-0.148124	-0.155375	-0.140492	-0.296731	-0.340294	0.0784817	0.141137	-0.143357	0.0113001	0.283487	0.257403
AGGF1	-0.0600934	-0.142881	-0.161575	-0.0119643	0.32301	-0.110165	0.260926	0.21894	0.0114245	0.278883	0.290107	0.38281	0.212793	0.150622	0.209951	0.239958	0.293379	0.220587	0.181876	-0.166764	0.0301175	-0.146719	-0.558743	-0.201117	-0.0739489	-0.161216	-0.427897	-0.146576	-0.407484	-0.274626	-0.415617	-0.14733	-0.286857	-0.0430231	-0.383736	-0.129829	0.290801	0.280301	0.253239	0.110559	0.124833	0.0109196	0.204868	-0.0203543	0.00202322	0.06215	-0.178093	-0.00830173	-0.420702
AGK	0.0469837	-0.421579	-0.0119944	-0.115202	0.323402	-0.267228	0.138688	0.338818	0.114438	0.461484	0.403542	0.110076	0.311573	0.156488	-0.0535779	0.0363221	0.211756	0.23197	0.196671	-0.27608	0.0420437	-0.144741	-0.606316	-0.0915074	-0.00285387	-0.265502	-0.233047	-0.290498	-0.194321	-0.437986	-0.465955	-0.168206	-0.284092	-0.0528822	-0.0946045	0.0386043	0.388491	0.273155	0.186352	0.0472622	0.16312	0	0.478611	-0.214518	-0.261615	0.100886	0.0228796	-0.174176	-0.18592
AGL	0.150146	-0.0485725	-0.143369	-0.425234	0.0953093	0.0980454	0.304998	0.121158	0.0630321	0.206753	0.457041	-0.00444412	0.306092	0.271483	-0.0976	-0.409949	-0.179111	0.345776	0.0449152	-0.389443	0.0874577	-0.423423	-0.812079	-0.338751	-0.10743	-0.389972	-0.251273	-0.598036	-0.0674953	-0.519711	-1.09711	-0.17697	-0.0148211	-0.513674	-0.232526	0.0262604	0.799972	0.0781565	0.00621414	0.202188	0	0.389078	0.203396	0.0034399	0.0131788	0.284428	-0.195045	-0.212946	-0.899602
AGMAT	0.178923	0.315464	-0.700154	0.101153	0.227956	0.323153	-0.0676441	0	0.070713	0.0666695	0.289111	0.0812283	-0.33443	-0.439424	-0.0954771	-0.207809	-0.0631123	-0.110887	-0.318197	-0.07446	0.527717	-0.206183	-0.770794	0.315029	0.00654602	0.329871	0.415237	0.425503	0.164218	-0.0170364	-0.649192	0.262753	-0.0174379	0.0770378	0.179227	0.372643	0.147626	0.229179	0.150619	-0.0599899	0.245013	-0.175972	-0.238221	0.402364	-0.212234	0.111658	-0.0343866	-0.147785	-0.142112
AGMO	0.0837345	-0.330565	-0.109876	-0.141186	0.574675	-0.259892	0.130734	0.347261	-0.127796	0.585877	0.408809	0.346824	0.399549	0.222128	0.0263596	0.163408	0.424146	0.305044	0.322575	-0.455808	0.0772867	-0.108848	-0.924265	-0.191717	-0.0217285	-0.636579	-0.530715	-0.540027	-1.17552	-0.280062	-0.881833	-0.479129	-0.46527	-0.219987	-0.325523	0.0651665	0.359908	0.19407	0.137897	0.160234	-0.175063	-0.0373487	-0.0206089	-0.115949	-0.0183821	0	0.0562983	-0.0203619	-0.692981
AGO1	0.0571504	0.196933	-0.0570164	0.0543203	-0.100856	0.362261	-0.119522	-0.287442	-0.18209	-0.28932	-0.0555887	-0.0664859	0.0713444	0.23634	0.0285883	0.0796494	0.18614	0.0842242	-0.113292	-0.0383425	0.400325	-0.01015	0.0217242	0.0750146	0.106832	0.325079	-0.00132847	0.22249	0.202134	-0.0199223	0.0220914	0.243694	-0.0643187	0.245721	-0.102338	0.253452	-0.0772753	-0.0278816	-0.0373077	-0.0518041	-0.14061	0	-0.205011	0.113698	0.310235	0.469259	0.0388122	0.215258	0.342044
AGO2	-0.0319381	-0.0430832	-0.118538	-0.0429735	-0.225283	0.0248714	-0.0998774	-0.254251	-0.322057	-0.114213	-0.110553	-0.177014	0.417788	0.265651	0.12849	0.228258	0.223874	0.313238	-0.21194	0.340619	-0.116733	-0.0149083	0.467107	0.0992475	0.23526	0.220569	0.0546441	0.178922	0.00412798	0.00106621	0.0437555	0.215601	0.0279293	-0.12084	0.0118566	-0.15458	-0.277214	-0.105739	-0.104381	-0.206427	-0.206987	-0.0624151	-0.251043	0.0662513	0.0644541	0.0107965	-0.0138531	0.202029	0.380518
AGO3	-0.0469341	-0.0735555	-0.232562	-0.0701866	0.169655	-0.161658	0.33206	-0.0559869	-0.0266614	0.232646	0.214366	0.345254	0.479836	0.253398	0.0221019	0.0620227	-0.0344791	0.140639	0.0588307	0.121315	0.120138	-0.35042	-0.297194	0.229539	0.223883	0.104474	-0.050024	-0.0381808	-0.16502	-0.202557	-0.0771952	-0.122019	-0.11895	-0.19351	-0.104053	-0.390332	0.300534	0.137317	0.214372	0.175457	0.150483	0.156941	0.197745	0.082068	0.396062	0.145204	0.247227	0.059691	-0.311821
AGO4	0.113765	0.00642681	0.0988932	-0.11114	0.0423708	-0.180163	0.0340829	0	-0.139184	0.28634	0.0557275	0.136901	0.29278	0.115936	0.166368	0.0675559	-0.0613589	0.100344	-0.077868	-0.00858736	0.172506	-0.153544	-0.256328	-0.0522261	-0.000213	0.183658	-0.186545	-0.238495	-0.201131	-0.235206	0.0825691	-0.0349088	-0.24421	-0.289572	-0.144351	-0.219558	-0.118222	0.0293212	0.050736	-0.0352569	-0.0309162	-0.209546	0.00403833	-0.0935864	0.117325	0.245936	0.132083	0.108794	-0.154181
AGPAT2	0.341469	0.00149155	0.5424	0.743976	0.290116	-0.691255	-0.043189	0.0521488	-0.237278	-0.110519	-0.204651	0.0254726	-0.178433	0.0528173	0.270307	0.541209	-0.134958	-0.480887	0.173156	0.20927	0.382678	-0.192672	-0.159928	0.521677	-0.00889587	0.310702	0.355497	0.128644	-0.244397	-0.192239	-0.180396	-0.295084	-0.234415	-0.210675	-0.3181	0.601132	-0.0677681	0.339642	0.20688	0.190849	-0.0528612	-0.356025	-0.384103	-0.0894051	0.090313	-0.348053	0.382044	-0.397102	0.223688
AGPAT3	0.153832	0.115805	0.0647259	0.116152	0.000393	0.224776	-0.00206757	0.0458736	-0.290933	-0.199492	-0.066083	0.0246353	0.111186	-0.073863	0.0579224	0.0121994	0.345381	0.0467501	0.046978	0.0125027	0.264797	-0.185637	-0.221029	0.20699	0.226599	0.197534	0.143131	0.0532341	-0.336299	0.0862942	-0.0546522	-0.0422173	-0.0728254	0.00482178	-0.137561	0.228342	-0.161026	0.00263119	-0.0786838	-0.125974	0.0269547	-0.135578	-0.276622	-0.028306	0.168522	-0.0401926	0.0987921	-0.106046	0.0531063
AGPAT4	0.145763	0.158988	-0.0783119	-0.14991	0.022388	-0.177348	0.058404	-0.238776	-0.0705791	-0.0210142	-0.169302	-0.093534	0.0141878	0.00514078	0.0487742	0.0802479	0.0242152	-0.0906544	0.0594769	-0.0764031	0.0113053	0	0.115619	0.118621	0.148545	-0.0181575	0.224842	0.192713	0.435113	0.0170145	0.112331	-0.0427275	0.0822187	0.0019207	0.0882306	-0.0517669	-0.0582914	-0.102555	-0.0449781	-0.210378	0.125813	0.189302	-0.1533	-0.096735	0.0847049	-0.00587797	-0.201535	0.0293674	-0.0394287
AGPAT4-IT1	0.14163	-0.0111146	-0.0202575	-0.167072	-0.0229726	0.370589	0.0761466	-0.0845451	-0.0627708	0	-0.118249	0.183769	0.180361	0.139301	0.054389	0.0392051	-0.064898	-0.38902	-0.00434637	-0.0820684	-0.0916686	-0.0432019	-0.0836482	-0.293128	-0.0265346	0.0639176	0.00187206	0.438046	0.0560417	-0.17467	0.131711	0.0722556	0.145868	0.231044	0.0963254	-0.0579033	0.0145264	0.093823	-0.170879	-0.00526476	0.0522485	0.056366	-0.0259023	0.0713873	-0.0763459	0.0254068	0.0196371	0.134682	-0.025692
AGPAT5	0.37339	-0.0301566	0.0692034	-0.0391631	0.358658	-0.457966	0.350112	-0.0474334	-0.162738	0.217528	-0.212652	-0.00897789	0.230178	0.112155	-0.0708885	-0.223681	-0.167926	0.225148	-0.155984	-0.106866	-0.1944	-0.453016	-0.959425	0.043148	0.357151	-0.0639448	0.0716901	-0.151367	-0.403645	-0.38893	-0.955621	-0.414276	0.0354657	-0.320032	-0.115401	-0.631584	0.348139	0.0667138	0.270911	0.41035	0.155378	0.131494	0.24527	-0.0924234	-0.210882	0.215226	-0.245767	-0.590667	-0.561668
AGPS	0.194134	-0.280701	0.167971	0.24956	0.373683	0	-0.0500727	0.293734	0.246393	0.529566	0.176642	0.527525	0.0109529	-0.128908	-0.302387	0.0963125	-0.0582218	-0.309058	0.280468	-0.112528	-0.0984879	-0.404017	-0.566411	-0.134352	-0.038187	-0.120781	0.0648937	-0.263736	-0.417263	-0.50542	-0.537097	-0.157276	-0.186747	-0.570589	-0.469342	-0.174362	0.191294	0.264429	0.257798	0.204626	0.132881	-0.19774	0.154611	-0.0480804	0.00812721	0.183799	-0.335423	-0.377764	-0.485257
AGR2	-0.033649	0.0137224	0.000356	-0.106171	-0.128696	-0.0310216	-0.025876	-0.0338879	0.0378141	-0.0841241	-0.0921822	-0.0694399	-0.032464	0.298385	0.000356	-0.00181007	0.0710907	0.0964603	-0.111296	0.000356	0.0574021	0.066092	0.143191	0.0299301	0.011013	-0.110239	0.0483947	0.000356	0.397555	0.0184641	-0.0657921	-0.0172997	-0.00672913	0.000356	-0.0221024	-0.0366855	-0.05057	0.0221004	-0.0660596	0.0458822	0.00144958	-0.0075717	0.259725	0.161282	-0.0766911	0.000126	0.0666857	-0.0442734	0.103196
AGR3	-0.0401349	0.0114961	-0.0204482	0.0875826	-0.0461545	-0.0147676	-0.0724192	-0.0611095	0.0267649	-0.0664468	-0.00237465	-0.0403404	-0.0729351	0.0799327	0.036366	-0.0119419	0.0330648	0.061583	0	0.0879755	0.058002	0.0468936	0.363954	0.0172338	0.0612321	0.0333991	0.124105	0.0770922	0.0707679	0.123197	0.148692	0.0878124	-0.0288372	-0.0131693	-0.0208731	-0.0262966	-0.056922	-0.0749783	0.00987291	0.0471396	-0.0135159	0.0105643	-0.0448093	-0.037056	-0.0459657	0.0291524	0.00376177	0.0933461	0.0167661
AGRN	-0.0842958	0.0905986	-0.197243	-0.0103106	-0.495257	-0.159279	-0.102695	-0.27206	-0.278749	-0.430161	-0.403113	-0.387527	-0.0778179	0.166254	0.27093	0.224543	0.283121	-0.018023	-0.352684	0.258259	0	0.0822997	0.151535	-0.208249	0.0398936	0.253524	0.124062	0.0757623	0.128573	0.142994	0.294423	0.211056	0.106999	0.218896	0.0905418	0.139621	-0.329721	-0.280383	-0.191893	-0.251182	-0.369864	-0.29786	-0.184289	0.0674329	0.105211	0.168056	-0.000151	-0.111365	0.440365
AGRP	-0.110299	-0.0160694	0.0507274	0.000672	-0.0215445	0.0218487	-0.342814	-0.117471	0.155802	-0.0772004	-0.111532	-0.159596	-0.246085	-0.086144	0.0493412	0.251232	0.113539	0.00533915	-0.328711	0.213121	-0.0559878	0.121284	0.340895	0.115728	0.0358248	0.0259943	0.0907874	0.125929	0.194084	0.225967	0.371497	0.146372	0.0891757	-0.416847	0.0735426	0.331306	-0.246698	-0.234451	-0.164477	-0.149348	-0.149703	-0.129011	0.0121074	-0.142329	-0.0926504	-0.0164809	-0.0842276	0.201474	0.325699
AGT	0.208076	0.375359	-0.147703	0.0957146	0.170671	0.495195	-0.0146685	0.112639	0.205151	0.00768757	-0.0579882	-0.160526	-0.330745	-0.0747547	-0.104563	-0.22291	0.265284	0.0510712	0.00396824	-0.428134	-0.102182	-0.855661	-0.37823	0	0.132086	-0.172204	-0.210279	-0.149746	-0.225647	-0.151083	-0.642846	-0.223695	-0.210153	-0.0625076	0.130942	0.442323	0.347219	0.245587	0.0871639	-0.0932674	0.237027	0.201596	0.0645075	0.103509	-0.138446	-0.106606	-0.276829	-0.520022	-0.402078
AGTPBP1	-0.110903	-0.197399	0.200453	-0.0315313	0.160883	-0.069591	-0.196553	0.260262	0.00349331	0.466753	0.280051	0.310032	0.234815	-0.0863271	-0.0843897	-0.0813675	0.0329719	0.181992	0.0816293	-0.123419	-0.0511069	-0.115755	-0.349672	-0.163918	0.0567055	0.0342102	-0.249987	-0.0752044	-0.138741	-0.378587	-0.363585	0.0767837	0.0194955	-0.135103	-0.157373	0.00517654	0.132225	-0.362085	-0.0943003	-0.00285149	0.057178	0.101289	0.0891132	-0.16592	0.0869489	0.343936	-0.0960507	-0.293583	-0.255772
AGTR1	-0.468015	0.143275	0.205892	-0.418157	0.357373	0.0475397	0.106013	-0.0466385	0.270213	0.536226	0.319338	-0.0604591	0.123814	0.645882	-0.0952368	-0.560612	0.0972319	0.354302	-0.0545006	-0.215828	0.00270462	-0.722624	-0.711969	-0.417485	-0.0731163	-0.416494	-0.267461	-0.537639	-0.0875435	-0.666058	-0.462081	-0.276139	-0.113365	-0.816706	-0.468697	-0.233649	-0.0215559	0.275183	0.360134	0.154086	0.165098	0.156508	-0.0889187	0.116484	0.142857	0.380565	-0.300049	-0.425236	-0.606204
AGTR2	-0.0116487	0.246454	0.0763655	-0.00215292	-0.159606	0.000654	-0.0287189	-0.0603271	0.0298662	-0.0570211	-0.0401196	-0.0789204	0.09518	0.129101	0.245736	0.0299826	0.0611563	0.102156	0.0261931	-0.013001	-0.0458198	0.140029	0.20987	0.0724645	-0.0270233	0.0613475	0.00167322	0.131395	0.0732188	0.151368	0.447317	-0.0296469	0.0822892	-0.0262284	0.14487	0.129582	-0.072288	0.0251989	0.0499611	-0.16608	-0.0146165	-0.00429153	0.125696	0.0282836	0.101639	-0.0471268	0.101436	0.0632715	-0.0236664
AGTRAP///BRAF	-0.163944	0.0578947	-0.287433	0	-0.117225	0.0773878	0.0622392	-0.111668	-0.0625362	-0.141085	-0.0986013	-0.0915456	-0.363856	0.0951819	-0.212948	0.0477438	0.21116	-0.0742278	-0.00617838	-0.112078	-0.0674219	-0.0923519	-0.175593	-0.0631695	-0.109178	0.0588984	-0.0084548	0.027422	0.187815	0.0143499	-0.2277	0.0765529	0.0183048	0.191303	0.121701	-0.202499	0.0334043	0.0699492	0.031889	0.0753284	-0.0551944	0.256096	0.0369639	-0.0778923	-0.132228	-0.222326	-0.139328	0.0409284	0.0538826
AGVR6190	-0.0725632	0.608457	0.241302	0.000874	-0.0157747	0.891412	0.115779	0.230894	0.22058	-0.22558	0.088902	-0.0659518	0.0302601	0.355881	0.336663	0.298312	-0.00801802	0.128479	-0.1444	-0.0594153	-0.386707	-0.209041	0.0763445	-0.216287	-0.160659	-0.472385	-0.073585	-0.0902629	0.0589604	-0.0764132	0.106995	0.156998	0.000791	0.477534	0.217965	0.100998	-0.0187216	-0.0509787	0.208504	0.239301	0.128961	0.216288	0.282554	-0.158901	-0.178499	-0.342742	-0.342883	-0.0844126	-0.243674
AGXT	0.402053	0.504508	0.26409	0.357733	-0.127306	0.0908136	0.0155725	-0.195186	-0.0111427	-0.181991	-0.639567	-0.323244	0.0957594	0	0.310557	0.420631	0.277023	0.241645	-0.345058	0.114939	0.803517	-0.361174	-0.44187	0.380518	-0.0208464	0.604371	0.279154	0.343202	0.278674	0.0361633	-0.0896225	0.274528	-0.109307	0.127919	0.0790844	0.276377	-0.113835	-0.109855	-0.275158	-0.127296	-0.0745783	-0.52061	-0.405349	0.119534	-0.273531	0.187283	0.126855	-0.439767	0.254124
AGXT2	0.100243	0.12991	-0.449747	-0.128433	0.260977	-0.553737	0.193338	0.233748	-0.0720768	0.765797	0.23874	-0.0284948	0.0157967	-0.489612	0.110364	-0.00266838	0.0983582	0.38131	0.191497	-0.0220709	0.362321	-0.362684	-0.230444	0.134708	-0.0512352	-0.250992	-0.258749	0.190989	-0.237363	-0.182299	-0.346893	0.128245	-0.618229	-0.258273	-0.294268	-0.0598316	0.32253	0	0.580748	0.220787	0.15533	0.0644255	0.724206	0.0256805	0.325072	0.574163	0.0676413	-0.735128	-0.0294657
AHCTF1P1///AHCTF1	-0.173369	-0.261112	-0.169101	-0.141634	0.220247	-0.197014	0.30551	0.0333762	-0.138553	0.471401	0.167751	0.369624	0.153581	0.1084	0.266998	0.0115627	0.0175071	0.126273	0.308181	-0.175611	0.193027	-0.011127	-0.535276	-0.0602021	0.0191276	-0.144344	-0.188254	-0.280474	-0.375201	-0.2675	-0.495296	-0.217781	-0.221528	-0.413301	-0.146245	-0.143112	0.178083	0.245145	0.0269601	-0.000576973	0.25184	0.0222864	0.140909	-0.0843585	0.0877809	-0.0148666	-0.13759	0.0932353	-0.413261
AHCY	0.172039	0.307879	0.459533	0.113003	-0.236879	0.284451	-0.251425	-0.385462	-0.307707	-0.370501	-0.538827	-0.508175	0.0120897	0.241598	0.313839	0.191979	0.0713243	0.319519	-0.326844	-0.243899	0.277512	-0.385965	-0.223558	0.116238	-0.24417	0.685631	0.405357	0.352808	0.680984	0.075264	-0.0942135	0.133072	-0.0662613	0.264514	0.665968	0.100223	-0.312519	-0.133033	-0.0405798	-0.376439	-0.207217	-0.358059	-0.352274	0.205945	-0.326378	0.573744	-0.108347	-0.230404	0.219989
AHCYL1	-0.11063	-0.125768	0.0222044	-0.0676928	0.178744	0.040657	0.296042	0.098114	-0.277619	0.253922	0.318597	0.0275536	-0.0141001	-0.110254	-0.0167971	-0.124285	-0.172475	-0.0766516	0.17823	-0.140579	0.0440702	-0.331453	-0.420722	0.0604677	-0.0893469	0.121683	-0.159606	-0.202374	-0.278784	-0.243048	-0.570557	-0.306913	-0.256795	-0.153893	-0.0648184	0.025794	0.387208	0.0594749	0.0809126	0.194251	0.137635	0.233106	0.404837	-0.055275	0.0243177	0	-0.206335	-0.431217	-0.173716
AHCYL2	-0.0119438	0.0506506	-0.159872	0.0354466	-0.0411754	0.0375538	-0.0152931	-0.138285	0.0369515	0.0794225	-0.088264	0.167829	0.172693	0.0465388	0.0303373	0.0803437	0.100466	0.182663	0.0352836	-0.0159788	-0.112097	0.0895262	0.0482759	0.0219231	0.0520806	-0.0526171	-0.148916	-0.135828	-0.0472064	-0.00397062	-0.107415	-0.0166106	0.00393581	-0.247967	0.209324	-0.043797	0.019031	-0.0575404	0.0896397	-0.0632896	-0.106181	0.0265198	0.0494509	-0.0464206	0.0670838	0.108995	-0.189399	0.178949	-0.136687
AHDC1	-0.315825	0.126808	0.0546689	0.0589404	-0.137354	0.352591	-0.0821614	-0.143932	-0.0234232	-0.234253	-0.0176682	-0.217758	0.250502	0.483879	0.257755	0.247818	0.453986	0.121956	-0.185358	-0.0589585	0.0574079	-0.156378	0.139911	0.0185342	0.178498	-0.00305939	0.0296292	0.213553	0.266583	0.0293746	0.175329	0.15897	0.0710688	0.0180335	0.174555	-0.0144196	-0.25318	-0.140983	-0.214792	-0.00278282	-0.170307	0.106636	-0.0874734	0.0330625	0.0553541	-0.0855622	-0.13167	0.0276952	0.370028
AHI1	-0.361947	0.0112915	-0.254281	-0.432376	0.145831	0.024405	-0.142268	0.135771	0.433712	0.698408	0.20275	0.69924	0.300835	-0.0964189	0.127898	-0.424989	0.109158	-0.178627	0.295917	-0.042779	-0.0305724	0.134417	0.160328	-0.187497	0.232671	-0.1938	-0.242019	-0.196467	-0.157324	-0.0940452	-0.120542	-0.341672	0.0089407	-0.142976	-0.187816	-0.283237	0.415062	0.0594516	0.269655	0.056787	0.20213	0.226187	0.307578	-0.176699	-0.225422	-0.224852	0.17972	0.268912	-0.436555
AHNAK	-0.200759	0.0117188	0.0985498	-0.175112	-0.0487442	0	-0.113799	0.049243	-0.0971623	0.28768	0.0513525	-0.0968828	0.00781727	0.379645	0.117867	-0.0357742	0.241473	-0.161548	-0.223827	0.194112	-0.0182838	-0.35323	-0.0239611	-0.091732	0.284375	0.144893	-0.19118	0.0478144	0.107947	-0.154869	-0.0317173	0.149629	0.098937	-0.19279	0.0672474	-0.377467	-0.30684	0.0934839	-0.0349407	-0.223398	-0.0432434	0.222197	0.19806	-0.127194	-0.0172615	0.252937	-0.136382	-0.00177193	0.32503
AHNAK2	0.104057	-0.0108533	0.185321	-0.0193191	-0.00631857	0.0588012	-0.236998	-0.119604	-0.200762	0.192394	-0.181673	0.0211053	-0.178395	-0.239977	-0.224154	-0.186313	0.00580692	-0.114825	0.085526	0.202687	-0.083962	-0.0435405	0.229882	0.0485067	0.0346937	-0.0203848	0.142442	0.255202	0.146057	0.304102	0.326564	-0.0328112	0.296059	0.0779901	-0.0940113	-0.0736604	-0.179751	-0.259182	0.105604	0.0599565	0.0209599	0.0681419	-0.397428	-0.026948	-0.0080905	-0.0530615	0.26446	-0.0303636	0.1945
AHR	-0.153007	-0.301107	-0.0512419	-0.446506	0.343062	0.164812	-0.14899	0.399853	0.311109	0.917594	0.661348	0.440269	0.317035	0.0281363	0.396877	-0.0777416	0.233815	0.0115633	0.107085	-0.568211	-0.341948	-0.193367	-0.326105	-0.301224	0.323234	-0.451075	-0.59134	0.0755959	-0.523587	-0.21377	-0.303776	-0.117574	-0.202209	-0.0957518	0.257442	-0.0341167	0.0527382	0.469539	1.04412	-0.270087	0.233792	0.107486	0.405657	0.154659	-0.240379	0.543184	-0.297194	0.0861206	-0.473025
AHRR///PDCD6	-0.0602536	0.376666	0.179412	0.220875	0.0273466	0.15013	0.0998988	-0.20288	-0.00457525	-0.226774	-0.0267348	-0.133888	0.0755095	-0.367665	-0.21953	-0.0864115	0.00574827	-0.200675	-0.0945573	0.0890198	-0.069315	-0.0535698	-0.303467	0.00738001	0.148529	0.205732	0.0549693	-0.136011	-0.0846891	-0.119865	-0.0364914	0.214883	0.124169	0.0173221	0.0955844	0.194088	0.0105858	-0.0465832	-0.334335	0.167237	0.101338	-0.164117	0.142995	-0.00230932	-0.0490232	-0.11965	-0.0740199	-0.0645847	0.0723538
AHSA1	-0.105694	-0.462294	-0.19606	0.118316	0.169514	0.0534296	-0.0220475	0.326084	0.0127797	0.357733	0.256765	0.135137	-0.127709	-0.687334	-0.448267	-0.553264	-0.563452	-0.347944	0.294155	-0.470016	0.0376964	-0.475757	-0.511604	-0.351772	-0.44679	0	0.00331593	-0.259459	-0.619283	-0.41998	-0.707038	-0.0857534	-0.0955272	-0.485096	-0.389667	0.176772	0.409578	-0.0912552	-0.142497	0.0300755	0.151667	-0.0385785	0.0368271	0.0395579	0.179646	0.053525	0.0130172	-0.282998	-0.188924
AHSA2	0.0180793	-0.166593	-0.0497952	-0.0236268	-0.148783	-0.170726	-0.197	-0.306178	-0.213887	0.215457	0	0.258809	0.765224	-0.0987792	0.162556	0.0328612	0.126297	-0.177432	-0.0936041	0.367286	0.33084	0.284325	0.237607	-0.163119	0.477952	0.0601773	-0.127743	-0.036972	-0.0610008	-0.0832715	0.261049	0.245492	0.22599	-0.441293	0.129639	0.0778828	-0.0471559	0.0991068	-0.270827	-0.640046	-0.220086	-0.450919	-0.199495	0.399162	0.433483	0.279525	0.0417118	0.355353	0.196714
AHSG	0.285873	0.240891	-0.101028	0.178234	0.0511942	0.110379	-0.21774	-0.0462627	-0.114673	-0.212276	0.0999556	0.023941	-0.148759	-0.214614	-0.156715	-0.1689	-0.0668983	-0.0872221	0.130381	-0.157092	0.079504	-0.193325	-0.481389	-0.0678291	0.0160494	0.0548992	0.0272017	-0.0899897	-0.396402	-0.274084	-1.17785	0.122139	-0.223083	0.0646582	-0.257787	0.243615	0.019412	0.0411491	-0.137965	-0.0749197	-0.203286	-0.245495	0.0229721	0	-0.15651	0.069603	-0.166771	-0.324758	0.0201836
AHSP	-0.0569534	0.281054	0.153971	-0.0434728	-0.103916	-0.102087	-0.228393	-0.145996	0.0367603	-0.283777	-0.179992	-0.1488	-0.0429029	0.119135	0.110072	0.0567865	0.078763	0.00576067	-0.265172	0.0420303	0.0464482	0.0224733	0.344285	0.0799241	-0.0840063	0.0674887	0.00395775	0.141103	0.174027	0.245112	0.171092	0.121212	0.0147934	0.0101442	0.0989108	0.203032	-0.181149	-0.174552	0.0273824	-0.162803	0	-0.121058	-0.117872	-0.00137711	-0.0387502	-0.021318	-0.132087	0.0605822	0.0663433
AICDA	-0.142016	0.444864	0.178439	-0.029048	0.0837889	0.481795	0.0997086	-0.0310235	-0.016922	-0.0752706	-0.188261	0.106004	-0.205258	0.238922	-0.348172	0.179215	-0.214396	-0.0137587	-0.101562	0.0111737	-0.178476	-0.208769	0.101798	-0.0888042	-0.0346203	-0.253723	0.368429	0.0277839	0.106096	-0.118424	-0.0022397	0.0783939	-0.025825	0.0740008	0.0919905	0.0704389	-0.157525	0.0348601	-0.0368257	0.123753	0.137617	0.182369	-0.0221524	0.222487	-0.130656	0.0778866	-0.0779443	0.0672388	-0.0711007
AIDA	-0.0869884	-0.145884	0.0440624	0.0243874	0.236165	-0.243001	0.0478711	0.208304	-0.0242424	0.229202	0.191448	0.0960441	0.0317512	-0.148436	-0.0351675	-0.114367	0.00612617	0.0962033	0.172508	-0.107644	0.131333	-0.215314	-0.231667	0.00234437	-0.105182	-0.197514	-0.185533	-0.0335071	-0.20445	-0.0624106	-0.339135	-0.05409	-0.0543566	-0.174463	0.145066	-0.0711508	0.17252	0.0570056	-0.00334001	0.0771372	-0.00120401	0.224871	0.0746505	0.0229678	-0.0634909	0.0107265	-0.0643055	-0.031065	-0.319872
AIF1	0.0287797	-0.10697	0.135235	0.251572	0.114867	-0.322218	-0.0176039	0.00776704	0.0522815	0.314546	-0.0991804	0.130757	-0.246882	-0.0746504	-0.427206	0.0701935	-0.00336838	-0.420407	0.493343	-0.203608	0.190269	0.517278	-0.0893343	0.192826	-0.367215	-0.308787	-0.199538	-0.288499	-0.30193	-0.396302	-0.533074	0.144008	0.280181	0.155368	0.131344	0.0643395	0.196186	-0.063319	0.00717401	0.118646	-0.204756	0.27704	-0.150004	-0.22627	0.237438	0.263065	0.445977	-0.132896	-0.00223255
AIF1L	0.01688	0.122536	-0.171601	-0.0360889	-0.151248	0.345423	-0.120961	-0.0652714	0.0227456	-0.124713	-0.0688224	0.103296	-0.0150275	0.26721	0.180345	0.0464692	0.171914	-0.0540671	-0.0871158	0.284811	-0.0746293	-0.060894	0.366683	0.0506358	0.0944338	-0.0402141	-0.110893	0.288243	0.128352	0.17495	0.2544	0.125872	0.109945	-0.0905213	-0.0140557	-0.031476	0.0419488	0.0102611	-0.073349	-0.0553875	0.045824	-0.146638	-0.0419693	-0.0453262	0.164295	0.201089	-0.0495558	0.306628	0.190399
AIFM1	0.384102	-0.224338	-0.00530815	0.0278349	0.505421	-0.22573	0.284236	0.297983	0.0413876	0.552937	0.316681	0.105113	0.0840569	-0.394143	-0.181189	-0.0683784	-0.122312	0.0584373	0.394088	-0.372896	0.164596	-0.63567	-0.67682	0.113822	-0.266047	-0.0852051	-0.217163	-0.25123	-0.115257	-0.237888	-0.793445	-0.277475	-0.327542	-0.0174837	0.0613775	0.0310125	0.523033	0.237874	0.32174	0.369288	0.280702	0.137822	0.250184	-0.154261	-0.135615	-0.305652	0	-0.613125	-0.475818
AIFM2	0.249661	0.0745525	-0.486806	0.249112	-0.0123134	0.0364561	-0.129637	-0.18166	-0.630519	-0.392624	-0.0979571	-0.264509	0.109852	-0.221559	-0.305353	-0.091774	0.0929031	-0.191014	0	0.125939	0.0765915	-0.0492358	0.00997829	0.228149	0.130126	0.105032	0.159623	-0.0998139	0.0600696	0.108649	0.0567193	-0.0335698	-0.130562	0.0873642	-0.142599	0.203608	-0.249709	0.174167	-0.272257	-0.158187	-0.381211	-0.185324	-0.0687032	0.0564137	-0.136489	-0.0826397	0.111807	0.155195	-0.0510116
AIFM3	-0.0930452	0.252411	0.163938	0.0273457	-0.0944052	0.185513	0.114937	0.0219617	0.10667	-0.35248	-0.145909	-0.115274	-0.0216241	-0.131569	-0.106086	-0.127172	-0.206811	-0.166642	0.0017395	-0.20365	-0.157858	0.357931	0.241405	-0.145483	-0.0188141	-0.0967474	0.0360022	0.0463562	0.0461411	0.219273	0.114944	-0.0234003	0.224376	0.300139	-0.11851	0.145813	0.00190163	-0.0546746	0.0615268	0.17813	0.0278111	0.239542	0.0167346	0.0489178	-0.265558	-0.113968	-0.0574694	0.0135145	-0.171637
AIG1	0.0454874	-0.140789	0.0918608	-0.114694	0.345861	-0.154648	0.122254	0.183318	0.0798902	0.398263	0.257895	0.118032	0.241323	-0.197724	0.00326633	-0.0207348	0.156886	0.176993	0.154335	-0.369611	-0.0033083	-0.461137	-1.00434	0.106881	-0.127767	-0.378529	-0.304638	-0.316009	-0.408534	-0.401847	-0.600628	-0.281381	-0.150043	-0.16335	-0.317761	0.0776501	0.377081	0.286302	0.0301771	0.217844	0.159082	0.172207	0.243528	0.0183859	-0.100486	-0.106907	-0.30455	-0.278145	-0.503424
AIM1	0.106682	0.10767	-0.334089	-0.304752	0.420993	-0.211367	0.206959	0.192285	0.132857	0.136327	0.199477	0.134552	0.435287	0.223245	-0.146995	-0.255953	0.150777	0.0598145	0.342875	0	0.300203	-0.181907	-0.714823	0.124381	-0.0181427	0.256417	-0.00206852	-0.261143	-0.179487	0.0188775	-0.266078	-0.407705	-0.0954294	0.0607142	-0.463047	-0.108409	-0.0663481	0.243972	0.0101547	0.125252	0.0227375	0.241134	-0.130319	-0.170771	-0.12079	0.0823751	-0.285299	-0.01442	-0.135557
AIM1L	0.134397	0.226378	0.235739	0.0670104	-0.32997	0.115977	0.101035	-0.0371547	-0.0998654	-0.284824	-0.123738	-0.0719104	-0.135746	-0.0218673	0.116644	0.0905538	-0.00464344	-0.140619	-0.120032	-0.129008	-0.349268	0.126147	0.316016	0.0395389	-0.095716	-0.0815501	0.0339446	0.217432	0.130958	0.0812907	0.314293	0.0876379	0.0978732	0.453249	0.127128	0.102411	0	-0.124997	-0.0817985	-0.0638022	-0.0685697	0.0723367	-0.0103059	0.0734305	-0.0114117	-0.0251288	0.0900493	-0.0207424	0.114841
AIM2	0.173147	0.113692	0.0024147	-0.0704527	-0.00308704	-0.164597	0.0249219	0.0421748	-0.045382	0.269259	-0.030798	0.189425	0.0692387	0.0438423	-0.0514741	-0.230316	0.164588	-0.268493	0.204478	-0.00598192	-0.119423	0.03022	0.232152	-0.0458946	-0.0409112	0.0902581	-0.0286942	-0.2818	-0.0668001	0.0962858	-0.148908	-0.041039	0.0917754	0.174722	-0.179647	0.0451717	-0.0677395	-0.0130577	-0.290527	-0.0559049	0.203334	0.411968	-0.152066	-0.119781	0.0990453	-0.0428572	0.0950532	-0.076313	-0.107008
AIMP1	0.057178	-0.0419259	0.0874295	0.0334492	0.270688	0	0.296135	0.249095	-0.0493112	0.293105	0.340038	0.152035	-0.149059	-0.187646	-0.371032	-0.118202	0.0384793	-0.066318	0.267841	-0.209068	-0.00457048	-0.109246	-0.127557	-0.135813	0.0101099	-0.0433168	-0.214399	-0.262384	-0.291377	-0.26024	-0.185681	-0.239879	-0.213066	-0.0753465	-0.117843	0.15477	0.301685	0.0356517	0.0594177	0.254622	0.121514	0.20013	0.0999603	-0.120255	-0.0761623	-0.150041	0.0622244	-0.285652	-0.344937
AIMP2///EIF2AK1	-0.00636053	-0.399242	-0.343518	0.120061	0.473658	0.0948925	0.187007	0.322333	-0.051115	0.140986	0.212428	0.274695	0.0760689	-0.260181	-0.244607	-0.181088	-0.399365	-0.197618	0.517276	-0.249277	0.0761652	-0.244687	-0.306939	-0.191552	-0.0640006	-0.0444031	0.0987988	-0.0813546	-0.266273	-0.46066	-0.403632	-0.174239	-0.152318	-0.346966	-0.0681958	-0.132593	0.125131	0.0872746	0.0341806	0.142252	0.478531	-0.190499	0.113968	-0.199328	-0.0876703	-0.0813622	-0.0804911	-0.315412	0.0287294
AIP	0.211201	0.313117	0.152012	0.0568275	-0.146115	-0.136939	-0.135332	-0.129127	-0.233856	-0.0383878	-0.193919	-0.35193	-0.343914	-0.132679	-0.223465	-0.000617	-0.177057	-0.34383	-0.0707245	-0.0516553	0.277535	0	0.0347691	0.151611	0.0603023	0.115284	0.155962	0.404521	0.631638	0.330502	-0.0322361	0.170196	-0.0637641	-0.0325174	0.26162	0.397566	0.119887	-0.148101	-0.00500727	-0.206458	-0.119314	-0.211623	-0.12143	0.139787	-0.0268974	0.372083	0.199483	0.106645	0.251053
AIPL1	-0.145011	0.224986	0.147032	0.0847979	-0.197514	0.175	-0.0454035	-0.214856	-0.0489779	-0.0377603	0.0692525	-0.164993	-0.106366	0.0543585	0.0803957	0.0719128	-0.0556183	-0.140521	0.0440784	0.00733423	0.00178242	-0.00783634	0.48387	-0.208617	0.128804	-0.00899553	0.107684	0.0995793	0.162752	0.0389299	0.0436821	0.0277119	0.309286	0.399642	0.0140367	0.0922699	-0.0111866	-0.102579	-0.0223413	-0.0681324	-0.0405364	0.00757265	-0.0849147	0.00735187	-0.0349517	-0.17605	-0.24176	0.170688	0.0318999
AIRE	-0.0457554	0.292241	-0.0868959	0.0555949	-0.174627	0.131669	0.0232115	-0.191822	0.18469	-0.340176	-0.263677	0.0261049	-0.161496	-0.149467	-0.00655127	-0.1517	-0.274114	-0.0777245	-0.0677047	0.182221	-0.321682	0.189398	0.0582652	-0.201853	-0.00209332	-0.229213	0.0428286	-0.0282731	0.0826163	0.275772	0.361133	0.0183711	0.100908	0.151176	-0.100173	0.00469112	-0.165867	0.0831962	-0.214376	-0.0568876	-0.0813279	0.0747962	0.0857115	-0.000515	-0.17049	-0.226081	0.0380506	0.203461	0.052238
AJAP1	-0.145845	0.0928755	-0.308844	0.0099349	0.0952563	0.291008	0.0265841	-0.187421	0.203296	-0.104737	-0.0348616	-0.0283909	-0.0495443	0.0590673	0.481061	0.0318441	0.0854197	0.145481	-0.353725	-0.0754638	-0.0281582	-0.173454	0.221679	0.0306172	0.0122409	-0.0739131	0.0228868	0.120162	0.0776572	0.097682	0.0684366	0.0175533	-0.0382147	0.0613999	0.00913048	-0.081871	-0.0240059	0.00530386	-0.0616832	-0.00977421	-0.0230479	0.0510626	-0.133183	0.0245519	-0.135879	-0.196054	0.0307555	-0.0819159	-0.0417428
AJUBA	0.438287	-0.449302	-0.181231	0.221457	0.150479	-0.38843	-0.403875	-0.148273	-0.26995	0.0757117	0.192553	0.174881	-0.30361	-0.202358	-0.334075	0.260469	-0.265361	-0.380799	0.587064	0.55772	0.130623	-0.0443554	0.191769	0.0486355	-0.0631332	0.171738	0.0387688	-0.371929	-0.267496	-0.0375552	0.0207062	0.161118	0.0712638	0.253152	-0.32981	0.105249	-0.230336	-0.118211	-0.403724	0.251286	-0.104576	-0.467144	-0.11714	-0.246037	0.847035	-0.605042	0.684517	-0.370936	-0.175238
AK1	0.191218	0.15181	0.0787172	-0.0593481	-0.144714	-0.27325	-0.0596662	-0.0277243	-0.332162	-0.143126	-0.267575	-0.2658	0.0810547	0.285896	0.179162	0.228229	0.142002	0.331415	0.104373	-0.0158563	0.193648	-0.0244389	-0.0600095	0.294804	0.0327764	0.122044	0.134985	0.206387	0.275054	0.0210857	0.317129	0.167851	-0.0520749	0.396217	0.11053	0.257544	-0.32327	0.0281253	-0.193745	-0.0282464	-0.171737	-0.234277	-0.310216	0.150253	0.0123773	0.106097	0.0885196	-0.0414782	0.186393
AK2	0.0310738	-0.292577	-0.23612	-0.0459456	0.0785403	-0.214983	-0.137046	-0.0421886	-0.200824	-0.110935	-0.00232172	-0.101965	0.0296178	-0.149318	-0.0383866	-0.0435557	-0.0776823	-0.0600724	0.131027	0.0159531	0.070622	-0.320373	-0.0422249	0.055686	-0.0637746	0.222089	-0.0232973	-0.0314748	-0.195992	-0.285485	-0.346339	-0.395532	-0.0347502	-0.224171	-0.0488982	-0.0606451	0.165099	0.00015831	-0.100343	-0.0444736	-0.109374	-0.131599	-0.0296712	0.00933528	0.242804	-0.0714831	0.130288	-0.177553	0.11827
AK3	0.15642	-0.0525084	-0.0301123	0.0928974	0.207511	-0.122446	0.219351	0.225207	-0.308637	0.176208	0.151374	0.255913	0.0744133	-0.241723	0.0210276	0.018898	0.252121	-0.0354834	0.0637598	-0.160902	0.0830345	-0.546268	-0.622391	0.028511	-0.0582342	-0.169378	-0.140697	0.0370407	-0.518013	-0.339001	-0.733813	-0.00703812	-0.265347	-0.102662	0.0711746	0	0.167535	-0.036128	0.0450039	0.16338	0.0713463	0.0600376	0.102591	-0.0287275	-0.0822573	-0.423557	-0.0186758	-0.564945	-0.737031
AK4	0.276827	0.149702	-0.164787	0.0290649	0.129228	0.0701337	0.0940855	-0.051894	-0.247547	-0.0538118	0.070967	-0.184231	0.133142	-0.0890989	-0.0287602	0.0385542	0.126327	0.145401	0.102456	-0.150521	0.107871	-0.350919	-0.519295	0.0275476	-0.0778172	0.0834956	-0.070287	0.0614946	-0.381617	-0.221065	-0.319242	-0.0601282	0.0130768	0.152531	0.422007	0.181654	0.291525	0.13566	0.155689	0.0963109	0.0902259	-0.187537	0.119133	0.135263	-0.128052	0.0034883	-0.210399	-0.232654	-0.197433
AK5	0.107198	0.0321412	0.12139	0.0185432	0.00213003	0.0702348	0.0261807	-0.0689688	-0.0633454	0.00303125	-0.00423813	-0.0160971	0.0346241	0.0779328	-0.0388451	0.0644302	-0.0153551	-0.0885243	-0.0277538	0.268737	0.031672	-0.0458612	-0.0437932	-0.00545788	0.108931	0.162354	0.195175	0.0697537	0.0373259	0.104503	0.232338	0.132922	0.0981584	-0.0079279	0.0795646	0.114099	-0.00210571	0	0.0486007	0.0771074	-0.0487728	0.0573478	-0.0372534	-0.0848923	-0.0180125	0.0866451	-0.0409875	0.10238	0.102169
AK6///TAF9	-0.0110946	-0.23518	-0.0630774	0.151357	0.283637	-0.273101	0.0768569	0.323312	0.00864387	0.401244	0.288044	0.0341311	-0.208576	-0.364677	-0.476656	-0.266104	-0.133015	-0.144917	0.269967	-0.251863	0.145713	-0.435388	-0.341927	-0.18767	-0.279806	-0.213071	-0.24843	-0.201403	-0.578499	-0.383366	-0.399405	-0.458468	0.0571899	-0.333137	-0.186613	-0.175776	0.131964	0.0187905	-0.06002	0.220229	-0.141571	0.160491	0.171416	0.0566833	-0.0510802	-0.139531	-0.0420911	-0.125729	-0.436244
AK7	0.0659204	0.145092	-0.0045557	0.0262475	-0.0596666	-0.153748	-0.177268	-0.162486	-0.161853	-0.0948749	-0.105696	-0.160108	-0.0466809	-0.0338645	-0.0836115	-0.104027	-0.107366	0.0945687	-0.155773	0.301701	0.0905876	0.0658298	0.306629	0.000913	0.0317802	0.032289	0.0487452	-0.051106	0.144567	0.216713	0.127321	0.148391	0.0820298	0.194733	0.0163078	0.146284	-0.0149875	0.0146022	0.0773954	-0.159395	-0.0730271	0.0401998	-0.125981	-0.0325246	-0.0107803	-0.121751	0.225766	0.196792	0.0911899
AK8	0.0521078	0.428887	-0.00583696	0.0683732	-0.0486526	0.0742803	0.260828	-0.00518131	-0.00573778	-0.11142	-0.218148	0.0515728	-0.0538068	-0.0115509	-0.095437	0.0335593	-0.104721	0.0588727	-0.117228	-0.11621	-0.0805101	0.154317	-0.0723219	0.0502162	-0.00679588	-0.192726	-0.043313	0.129283	0.151505	0.00649214	0.0451298	0.143752	0.0661607	0.0595131	-0.0922132	-0.0725751	0	0.302601	0.157946	0.0623159	-0.040802	0.140348	0.178109	0.00841808	-0.0561552	-0.0565085	-0.109488	0.109161	-0.130122
AK9	0.036352	0.00355387	0.0527969	0.0851518	0.057512	-0.0138025	0.0350976	0.00602293	0.0392895	0.183765	0.0610572	0.106029	-0.0413216	0.196036	0.0937293	0.0698218	0.0333045	-0.046244	-0.0184603	0.103505	-0.0759948	-0.00382995	0.0754259	0.11354	0.0804412	-0.0362053	0.014732	0.032184	-0.0318613	-0.0581682	0.0779872	-0.00151984	-0.0117679	-0.0336463	-0.029295	-0.0191275	-0.0136768	0.00902303	0.0567724	0.0193656	0.0013833	0.0696233	0.0383747	-0.00165987	-0.0266496	0.257392	0.0238207	-0.0226323	-0.10623
AKAP1	0.162969	-0.0896788	0.0771389	0.0999985	0.0234938	-0.11669	-0.378619	-0.263311	-0.266375	-0.093091	-0.0259085	0.0780525	0.231552	-0.316811	0.139261	0.0649557	0.0150394	-0.226503	0.0808401	0.162531	0.160092	-0.253228	-0.0278826	0.0368576	0.198224	0.630065	0.278145	0.204172	-0.265716	0.00988579	-0.189345	-0.33312	-0.0290337	-0.196478	0.258142	0.0393915	0	0.143103	0.0479946	-0.0380754	-0.0552168	-0.288678	-0.192729	0.0811443	0.00711346	0.122372	0.180296	0.0583963	0.302377
AKAP10	-0.163976	-0.220947	-0.0879102	-0.12272	0.337102	-0.109946	0.289788	0.266433	0.105179	0.55574	0.365224	0.344829	0.248159	0.188921	0.0697975	0	0.104973	0.220878	0.147168	-0.188069	-0.0207176	-0.0674744	-0.541211	-0.13107	-0.0579824	-0.223905	-0.170769	-0.216182	-0.290246	-0.131318	-0.458695	-0.152742	-0.160279	-0.24567	-0.158747	-0.106343	0.173659	0.402178	0.153659	0.0400453	0.163615	0.25526	0.110778	0.00434208	0.0778069	0.2337	-0.0822296	0.00681162	-0.371261
AKAP11	-0.15056	-0.57935	0.00559854	-0.564523	0.481661	-0.0313873	0.501962	0.257446	0.0218034	0.587414	0.506615	0.39142	0.0575757	-0.161771	-0.680902	-0.591217	-0.0963578	-0.239912	0.284892	-0.100925	0.207141	-0.312831	-0.406369	0.0134106	-0.0212355	-0.0192924	-0.296137	0.00593281	-0.201142	-0.396526	-0.431751	0.0998855	-0.381962	-0.325583	0.030437	-0.20667	0.182679	0.43086	0.0530772	0.186258	0.197311	0.310256	0.250582	-0.0934792	0.281913	0.145932	-0.191203	-0.224401	-0.214902
AKAP12	0.0909052	0.287963	0.472299	0.059978	0.0939007	-0.0162158	0.0620141	-0.00204039	-0.0143261	0.120718	-0.179272	0.0264964	-0.128898	0.0600042	0.0750608	-0.0959463	-0.00886393	0.240113	0.0830717	-0.267249	0.0825758	0.049912	0.110428	0.181619	-0.102133	0.207662	-0.0238109	0.0856013	0.267605	-0.0227575	-0.270144	0.170533	0.0478711	0.160111	0.107739	0.103539	0.283819	0.0175538	-0.0884247	0.10364	0.0406423	-0.0568366	0.238702	0.162313	-0.116179	0.599892	-0.296128	-0.00186825	0.351564
AKAP13	-0.254335	-0.0172968	0.0623941	-0.227314	-0.0611372	0.276429	0.484705	0.0879641	0.211801	0.278759	0.118852	0.227485	0.231465	0.355152	0.116361	0.023737	-0.0445938	0.175593	-0.065196	-0.0790367	0.215768	-0.244993	-0.240419	0.0820789	-0.157145	0.0133114	-0.106901	-0.185053	0.154736	-0.0725899	-0.363878	0.113722	-0.0877476	-0.131278	-0.301557	-0.160005	0.247484	-0.0257645	0.152345	0	0.0631943	0.145984	-0.0313063	0.222461	-0.0658894	0.292986	-0.196521	-0.0588055	-0.0974922
AKAP14	0.0487013	0.0274816	-0.0628672	-0.096941	-0.0153346	0.0633192	-0.10025	-0.0464172	-0.00491905	-0.0621266	-0.0814409	-0.0613251	0.0137572	0.0817213	0.0308523	0.159094	0.138938	0.169456	0.0122452	-0.00465774	-0.0242009	0.00919867	0.218793	-0.0850892	-0.00356579	-0.0329866	0.151301	0.0298295	0.0700097	-0.0406818	0.0691633	0.0459981	-0.0158186	0.0468798	-0.00977325	0.0159583	0.0384784	0.056457	0.139238	-0.0344329	-0.072751	0.038805	-0.0429759	-0.00508881	-0.046124	0.025054	-0.0188141	0.0363717	-0.0571799
AKAP17A///ASMT	-0.102139	0.049921	-0.279226	0.0191629	-0.112237	0.0288246	0.0241666	-0.119525	0.0413988	-0.191853	-0.0485795	-0.0595875	0.0471346	0.0207756	0.410753	0.0480962	-0.158772	0.0509846	-0.120174	-0.00533652	0.223353	0.0225039	0.493493	0.254779	0.307214	0.0647485	-0.0263178	0	0.0379562	0.0575831	0.121802	0.0107746	0.210844	-0.0888212	0.02403	0.110129	0.0232723	-0.146899	-0.0184937	-0.280329	0.0517294	-0.0682566	-0.188962	0.0827758	0.0737844	0.326991	-0.15582	0.0389264	0.0892
AKAP3	0.107601	0.0971799	-0.0500593	0.113844	-0.0294809	0.100856	-0.0508251	0.10713	-0.0862646	0.197081	-0.0104446	-0.14026	-0.0486264	0.322144	0.26866	0	0.0197864	0.0680189	-0.153429	-0.289802	0.0702791	-0.047049	0.419079	0.00881624	-0.00875807	0.0706034	0.0100226	-0.164419	0.268626	0.124248	0.332924	0.00591993	0.0510526	0.103106	-0.202775	0.0293059	-0.106631	-0.0902114	-0.195184	-0.10131	0.00292683	0.204891	0.222411	0.434085	-0.0462847	-0.0258045	-0.12369	0.00462008	-0.263978
AKAP4	0.310444	0.155731	0.203804	-0.00706053	-0.106776	0.119756	-0.226064	0.135368	0.0041852	-0.215315	-0.188645	-0.0404334	-0.141479	0.18845	-0.218906	-0.0137429	0.0850186	-0.182814	-0.0789857	0.126091	-0.271192	0.0701332	0.446313	0.219151	0.0415277	0.031734	0.0586042	0.197409	0.17743	0.257557	0.212513	-0.132472	0.230495	-0.0593567	0.0188475	0.156061	-0.153298	-0.1283	-0.0100989	-0.0175796	-0.0737519	0.221725	-0.0579505	-0.122378	-0.0283303	0.0358763	0.247128	-0.0100989	0.132779
AKAP5	-0.0113311	0.0551662	0.156064	-0.186959	0.0634875	-0.109986	0.205619	0.263531	-0.21023	0.194162	0.188308	0.109383	0	0.238655	0.0350208	-0.207553	-0.0142894	0.15141	-0.235633	-0.0797739	0.0701303	0.219372	0.313081	-0.0337014	-0.0999889	0.115035	0.0290942	0.153214	-0.0515361	0.194573	-0.114724	-0.143577	0.0516505	0.117371	-0.195027	0.0553179	0.235863	-0.270066	0.0771675	-0.165815	-0.0500078	0.0893555	-0.0341716	-0.180474	-0.0576091	0.132997	0.0982742	0.117885	-0.0589514
AKAP6	-0.191454	-0.597776	-0.0716553	-0.159518	0.0972819	0.0261097	0.126828	-0.117845	-0.0114803	-0.191622	-0.243198	-0.0273638	0.289859	0.0702391	0.38038	0.033154	0.435647	-0.0356545	-0.207987	-0.0989408	0.264028	0.094234	-0.16702	-0.0668178	-0.0512996	0.296584	0.231428	-0.0275397	0.0927849	-0.207517	0.105169	0.0212374	0.102931	-0.0456214	0.410174	0.148989	0.084301	0.00541735	0.108237	-0.076098	-0.0601149	-0.00988054	-0.23792	0.0336022	0.015202	0.707837	0.021904	0.0971112	-0.0800262
AKAP7	0.00560808	-0.329821	0.00968122	0.0100899	0.42818	-0.262071	0.357855	0.411856	0.126858	0.377836	0.27466	0.130425	0.129563	0.0874467	-0.366726	-0.170289	-0.0100465	-0.101466	0.228945	0.0877705	-0.0196466	-0.301136	-0.206117	0.0107274	-0.0932798	-0.138608	0.0539103	-0.337966	-0.284589	-0.085278	-0.311605	-0.160355	-0.198493	-0.151657	0	-0.224089	0.340682	0.223548	-0.126991	0.0984626	-0.045434	0.0783215	0.269193	-0.227133	0.0713196	0.0467873	-0.188579	-0.217228	-0.30589
AKAP8	-0.0739169	0.0143661	0.0035615	0.0800853	-0.108745	-0.213097	-0.044476	-0.111476	0	-0.191022	-0.213935	-0.219643	-0.171372	-0.0368705	-0.0530429	-0.092248	-0.149086	-0.0459571	0.0179839	-0.0956073	0.0198035	0.0149121	0.285466	0.132582	0.171821	0.152074	-0.0771928	0.213263	0.339814	-0.238679	0.141471	0.0322928	0.0304279	-0.171385	0.0178008	-0.102664	-0.019227	-0.0958843	-0.00505304	-0.113126	-0.163617	-0.103498	-0.181358	-0.0417304	0.155774	-0.150005	0.0555186	0.218559	0.0331054
AKAP8L	-0.0281119	-0.00965548	-0.174383	-0.111773	0.0190358	-0.314502	-0.0531182	-0.264569	-0.224382	-0.0327797	-0.0644479	-0.0669622	0.0541525	-0.171463	0.435694	0.0414767	0.0472488	-0.152127	0.0339208	0.140626	0.0467067	-0.0645642	-0.150279	0.0161605	0.317324	0.246152	-0.146524	0.0740027	0.0225101	0.0583105	0.19077	0.0915308	-0.209498	0.0894451	0.169449	-0.207082	0.106393	0.173537	0.163903	-0.121279	-0.0372581	-0.0811062	-0.130753	-0.00940752	0.0654154	-0.00492621	-0.195616	0.120759	0.0609169
AKAP9	-0.0149007	-0.294606	0.197529	-0.137444	0.363466	-0.0587611	0.422681	0.106303	0.159445	0.756515	0.576533	0.654023	-0.0875111	-0.334512	-0.171011	-0.449688	-0.105361	-0.306849	0.239002	-0.117052	0.0438366	-0.13699	0.021667	0.0159578	0.0238132	-0.0470185	-0.191678	-0.166096	-0.0839314	-0.306504	-0.386947	-0.212898	-0.138921	-0.19772	0.0700498	-0.121484	0.238524	0.315783	0.399797	0.23263	0.247911	0.241827	0.194304	-0.005476	-0.270234	0.169226	0.0369825	-0.141336	-0.308804
AKIP1	0.0862074	0.00472879	-0.204592	0.115209	-0.169208	-0.435612	0.0230885	-0.152085	-0.0638294	0.0182762	-0.0170436	-0.209514	-0.412855	-0.37691	-0.141698	-0.175905	-0.122948	-0.169722	0.0862932	0.0176105	0.25901	-0.332056	-0.312402	0.0396385	0.276263	0.0132322	0.0264044	0.0194559	0.193238	0.257137	0.037394	-0.071558	-0.0057435	-0.0684423	-0.178073	0.175985	0.0900893	-0.0498276	0.0572433	-0.00340795	-0.0236964	-0.164671	-0.145733	-0.00636339	0.0242281	0.0527196	-0.0289164	0.0907402	0.12555
AKIRIN1	-0.265168	0.128629	0.00121975	0.0486994	0.0873337	0.133098	0.00121975	-0.0480013	-0.0322428	0.0871811	-0.129684	-0.132207	-0.0415335	-0.063344	-0.103796	0.168505	0.370791	0.0342522	0.0732899	-0.126321	-0.000656	-0.127187	-0.574179	0.0660248	0.0781794	-0.0413446	-0.0100203	-0.0334396	-0.251694	-0.10845	-0.484821	0.164852	-0.0570021	-0.105624	0.0658684	-0.158403	-0.149878	0.0976734	-0.169178	-0.0894012	-0.00301075	0.172099	0.0109949	0.0314636	0.0782986	-0.139117	-0.0971117	-0.00700569	-0.164474
AKIRIN2	0.15365	-0.0697928	0.0909519	0.00482702	-0.00524759	-0.318861	-0.103712	-0.0259471	-0.128798	0.351749	-0.0657616	0.213207	0.4172	-0.0804634	-0.0465016	0.107087	0.14498	-0.103742	0.201766	-0.0140672	-0.00604773	-0.282208	-0.375244	-0.315715	-0.0715404	-0.206001	-0.13388	-0.268801	-0.262142	-0.109916	-0.425385	-0.0354972	-0.0779948	-0.089644	0.0453467	-0.178737	0.0100999	-0.33652	0.011385	-0.251905	-0.203222	-0.120132	-0.0880318	-0.0340066	0.0539713	0.190598	0.126662	0.131317	-0.24806
AKNA	0.0860434	0.300448	0.00527859	0.0740347	-0.174656	0.0034194	-0.117845	-0.0675244	-0.0398331	-0.315888	-0.184328	-0.129913	0.145581	0.249242	0.00186682	0.306173	-0.163476	0.118312	-0.179123	0.0806217	0.100671	0.0958629	0.0900021	-0.179929	-0.0578332	0.204682	-0.0407672	0.143994	0.24538	0.00418901	0.0584254	0.0898805	0.164016	-0.0560288	0.150695	0.0238175	-0.162754	0.122346	-0.0306959	-0.0457616	-0.0536304	-0.0976839	-0.0914764	-0.075232	-0.0321617	0.139645	0.0276814	0.0501719	0.400042
AKNAD1	0.0917692	0.237821	0.0743756	-0.0458765	-0.126722	0.293706	-0.19505	-0.0342817	0.223206	-0.155288	0.00113058	-0.0455518	0.038578	-0.176403	0.21614	0.0704708	-0.104874	0.209888	-0.0551424	0.0500045	0.0518894	0.129577	0.116467	0.00571299	0.150622	-0.00637579	0.180233	0.579821	0.170434	-0.104918	0.257217	-0.110262	-0.00958157	0.0990438	0.108205	-0.00978804	-0.0158105	0.00113058	-0.180801	-0.218866	0.0467286	-0.0882134	-0.0306039	-0.136222	-0.201366	-0.166282	0.37648	0.234969	-0.128646
AKR1A1	0.103295	0.0169182	0.00870705	-0.0690365	0.283796	-0.279076	-0.054471	0.128504	0.0304394	0.18172	0.254979	-0.0281363	-0.223005	-0.558248	-0.353236	-0.0762949	-0.22429	-0.348597	0.207273	-0.123343	0.116422	-0.617352	-0.569293	-0.0340691	-0.125439	0.0177155	-0.206709	-0.0843	-0.281657	-0.112214	-0.517	-0.425297	-0.41544	0.0548172	0.0318193	0.1812	0.446334	0.415221	0.257952	0.320174	0.262191	0.20571	0.483825	-0.0975714	0.0227499	-0.0125132	-0.00658035	-0.369594	-0.122168
AKR1B1	0.115623	-0.0118828	0.0302544	-0.0947065	0.268248	-0.584175	0.236374	0.163082	-0.03936	0.0786877	0.0447249	0.054914	-0.413251	-0.108497	-0.239004	-0.408142	0.0170317	-0.285032	0.126648	-0.0714202	0.00760698	0.43225	-0.470132	-0.18822	-0.41112	-0.00904083	-0.0487013	0.0260696	-0.166497	-0.31748	-0.214363	-0.0274177	-0.136796	-0.12557	0.0269966	0.249113	0.10452	0.0414181	0.0310917	0.0843148	0.0865927	0.0698848	-0.0453362	-0.0998812	0.133656	-0.0148282	-0.225727	-0.5055	0.175189
AKR1B10	-0.133016	-0.0171218	0.0526853	0.269699	-0.0620317	-0.0838952	0.0784845	-0.0493808	-0.113658	-0.0473142	0.00312376	0.0847025	0.0677619	0.41201	0.194407	0.226976	-0.0412226	0.204468	-0.0509262	0.292394	-0.0863891	-0.0839572	0.216889	-0.058095	-0.0801177	0.151412	-0.0387192	-0.107015	-0.104038	-0.0319581	0.0507879	-0.151938	-0.0201063	-0.00688076	-0.0368319	0.00293684	-0.147717	0.0418339	-0.0921564	-0.175372	0.00765181	-0.0755611	0.0246091	-0.14877	0.173537	0.324477	-0.052887	0.106693	0
AKR1C1	0.0870643	-0.0713725	0.217388	-0.0355778	0.117998	-0.279	0.173087	0.403725	0.092649	0.2597	0.20985	0.170518	0.139387	0.170611	-0.0724902	-0.0286498	0.0716362	-0.116415	0.266976	0.0614553	0.161278	0.288349	-0.303316	-0.0693688	-0.230159	-0.0968099	-0.305746	-0.150519	0.186788	0.157966	0.473278	-0.000191	-0.0268259	-0.516448	-0.257013	0.168367	-0.294857	-0.125538	0.266225	0.166177	0.125038	0.159502	0.144808	-0.0632982	-0.128813	-0.346986	-0.0561676	0.0700774	0.133721
AKR1C2	0.391144	-0.159713	-1.15452	-0.343459	0.266397	-0.181377	1.23126	0.258479	0.552156	0.286314	0.78475	0.152133	-0.157159	-0.383139	0.0552731	0.0720129	-0.252985	-0.214359	0.118092	-1.05031	-0.363318	-0.152077	-0.34808	-0.350392	-0.758513	-0.464575	-0.359672	-0.646192	-1.27012	-0.0782556	-1.48255	-0.893775	0.0863895	-0.0372877	-0.184084	-0.269531	0.720292	0.366687	0.308155	0.0170813	0.256519	-0.185988	0.210509	-0.303588	-1.13724	-0.205648	-0.510906	-0.463197	-0.608843
AKR1C3	0.0385256	-0.0804272	-0.220512	0.0874376	0.41259	0.233479	0.908299	1.01391	-0.0226278	0.594068	0.344377	0.662053	0.0625105	-0.383297	0.0797424	0.0704165	-0.493528	0.261739	0.563422	-0.645499	0.237461	-0.808402	-0.945263	-0.265997	-0.177373	-0.133633	-0.540428	-0.391023	-0.718324	-0.564199	-1.27358	-0.37679	-0.221756	0.0469723	0.15501	0.300943	0.511468	0.570685	0.00667858	0.367896	0.772505	-0.705505	0.407187	-0.349009	-0.571249	-0.327068	-0.115418	-0.298041	-0.75701
AKR1C4	0.365211	-0.00758457	-0.407221	-0.0482645	0.662738	0.159577	0.647384	0.545623	0.128026	0.734782	0.306156	0.273472	-0.106465	-0.286002	0.125286	0	-0.334013	-0.00772953	0.306652	-0.565976	0.171168	-0.675936	-1.15607	-0.43402	-0.395932	-0.161786	-0.587618	-0.358266	-0.8696	-0.44983	-1.11866	-0.00628567	-0.320171	-0.248388	0.0336275	-0.102827	0.373558	0.381556	0.48557	0.196246	0.376911	0.0896492	0.374536	-0.141871	-0.580886	0.0642443	-0.194095	-0.723344	-0.654682
AKR1C6P	0.228325	0.104758	-0.0423236	0.0546913	0.595481	0.240635	-0.0259886	0.732718	0.141272	0.170128	0.766587	0.0730577	0.468109	0.266593	0.281702	-0.123986	-0.133833	0.151103	0.304057	-0.0112629	-0.0911942	0.259555	-0.686033	-0.530937	-0.0207639	-0.0613132	-0.213558	-0.129937	-0.153889	0.299596	-0.381089	0.112614	0.0491953	-0.258931	0.110025	-0.0711999	0.613466	0.606351	0.341632	0.533256	-0.0769272	-0.429667	-0.488696	0.240774	-0.232756	0.0256543	-0.170565	0.0160136	-0.479295
AKR1C8P	0.175334	-0.73551	-0.713674	-0.864506	0.390786	-0.112019	0	0.218195	0.659498	0.78588	0.864182	0.508924	0.216691	-0.713956	0.127663	-0.101092	0.106462	-0.608451	0.0519171	0.00878811	-0.21925	0.411604	0.103358	-0.0805941	0.137424	0.200067	-0.728189	0.182343	0.210838	-0.33143	0.307716	-0.596607	-0.213323	-0.234488	0.000264	-0.562659	-0.22613	0.596836	1.1334	0.39	0.506382	0.354963	0.398408	0.311665	-0.238802	0.127245	0.168434	0.50958	-0.103543
AKR1D1	0.551086	-0.159695	-0.347127	-0.0877934	0.59183	0.258475	0.585226	0.584095	-0.215326	0.678327	0.514757	0.287055	0.234494	-0.188596	-0.0785828	-0.209867	-0.377403	0.190363	0.332875	-0.464292	0.277887	-0.406214	-1.06957	0.0160465	0.00271797	0.200253	-0.432845	-0.220485	-0.98776	-0.29362	-0.969581	0.0867462	-0.135787	-0.101588	-0.48347	-0.0488434	0.759508	0.440741	0.611101	0.56758	0.466183	0.346353	0.223024	-0.0201902	-0.291782	0.307076	0.0563307	-0.348823	-0.342414
AKR1E2	-0.082983	-0.108062	0.0921874	0.0827656	-0.0435572	0.0998979	0.0590134	-0.257459	0.0922356	-0.0192223	0.03408	-0.111342	-0.0153418	0.0124974	-0.102059	0.0515113	0.0476871	-0.0141792	-0.174463	0.10826	0.128901	0.000603	-0.0194478	0.0278406	0.312132	0.121466	-0.0092082	0.0108128	0.28461	0.084054	0.164332	-0.0875916	0.0136285	-0.0292544	-0.0253496	0.010047	-0.0503297	0.0736842	-0.00441265	0.0736594	0.0546794	-0.0129862	-0.0292106	-0.00196838	-0.108221	0.181645	0.073597	-0.00645447	0.277729
AKR7A2	0.259621	0.481207	-0.0264921	0.0914297	-0.116969	-0.178603	-0.0964212	-0.0309439	-0.118582	-0.11874	-0.2629	-0.445548	0.180242	0.0119543	0.139872	0.065691	0.434766	0.225669	-0.267104	-0.119883	0.22152	-0.296848	-0.493326	0.0674496	0.0105457	0.209791	0.29142	-0.18032	-0.0677424	-0.166228	-0.321898	0.0715265	-0.0484695	0.272815	0.389016	0.652703	-0.132219	0	-0.37285	-0.27595	-0.093297	-0.179668	-0.220068	0.202445	0.0210161	0.1135	-0.101856	-0.280027	-0.110227
AKR7A2P1	0.430211	-0.044023	-0.141808	0.238702	0.0297184	-0.059248	-0.167081	-0.0103369	-0.0551577	-0.175556	-0.262077	-0.185386	0.0900822	-0.0566282	-0.0979085	-0.0420456	0.116884	0.364124	0.00389862	0.0169353	-0.0812435	-0.248125	0.00481749	-0.132623	0.0422549	0.213876	0.179189	-0.054584	-0.0738702	-0.167619	-0.0777349	0.0282154	0.207754	0.160083	0.292376	0.382617	0.032989	-0.0951757	-0.219538	-0.253013	-0.188523	-0.0776234	-0.117793	0.0797153	-0.151369	0.015346	-0.0762696	-0.0909548	-0.047977
AKR7A3	0.373512	0.269319	-0.176187	0.279562	0	-0.00758648	-0.514104	-0.292431	-0.1237	-0.573676	-0.659414	-0.902291	-0.0596733	-0.246448	-0.0700216	0.112998	0.220975	0.338287	-0.179296	0.121792	0.123322	0.163132	-0.0782719	0.15364	0.0896234	0.419725	0.245116	-0.17697	-0.208305	0.0858364	-0.110954	0.0801926	0.232536	0.512886	0.618618	0.980283	-0.00508308	-0.18282	-0.304046	-0.449616	-0.659729	-0.236975	-0.620027	0.273971	0.242725	0.345503	-0.138666	0.0347748	0.147763
AKR7L	0.232638	0.225956	-0.397989	-0.0979853	0.160244	-0.608267	-0.199994	-0.27268	-0.291764	-0.383059	-0.0339389	-0.266693	0.4219	-0.421882	-0.402868	-0.170095	0.101372	0.12963	0.00665951	0.325284	0.0275183	0.319012	0.428706	0.226797	0.360346	0.566569	0	-0.27909	-0.0839219	-0.259089	0.380056	0.0980053	-0.228248	0.0290685	0.225935	0.391694	-0.33772	-0.234188	-0.548966	-0.405426	-0.980373	-0.340877	-0.21037	0.051167	0.207536	0.0032835	0.18409	0.373957	0.349661
AKT1	0.145505	-0.0846615	0.164209	0.192099	-0.261542	-0.331465	-0.403155	-0.427626	-0.481739	-0.664325	-0.385696	-0.4325	0.194529	0.15563	0.149067	0.370239	0.20752	0.155466	-0.421604	0.169642	0.251909	-0.145956	-0.0559168	0.242865	0.0395365	0.271894	0.262371	0.272665	0.270168	0.0550489	-0.0468693	0.1663	0.0867567	0.210563	-0.0703507	0.321939	-0.542148	-0.389812	-0.562149	-0.497193	-0.370462	-0.512779	-0.378562	0.0941362	0.261086	-0.00113773	0	0.0471239	0.365735
AKT1S1	0.0650754	0.312007	-0.268085	-0.0892625	-0.181442	-0.000614	-0.253377	-0.293248	-0.205544	-0.405469	-0.381621	-0.366953	0.222387	0.250176	0.289203	0.36516	0.398544	0.341097	-0.143378	-0.0136466	0.175682	-0.0410585	0.0160165	0.145567	0.0756936	0.0779514	0.134377	0.315017	-0.0385461	0.00328302	0.343019	0.258246	0.0100732	0.404896	0.312808	-0.00763178	-0.235744	-0.335146	-0.11738	-0.0712194	-0.109224	-0.241354	-0.312181	0.152572	0.0942154	-0.0426545	0.00618172	-0.288392	0.0760279
AKT2	0.0631762	-0.0409203	0.103522	0.12926	-0.127988	-0.0800514	-0.0613356	-0.455603	-0.389442	-0.361954	-0.462351	-0.319231	0.408584	0.291934	0.537893	0.464384	0.201159	0.174386	-0.162096	-0.0166883	0.24465	-0.208976	0.00844192	0.194925	0.0765648	0.44069	0.114469	0.0608568	-0.0211067	-0.0273418	-0.0703535	-0.119645	-0.185474	-0.0108795	0	0.0845966	-0.211836	0.0341368	-0.137766	-0.0600147	-0.12254	-0.387937	-0.39186	0.0532103	0.113504	0.21701	0.0332136	0.0456934	0.25553
AKT3	-0.249734	-0.175839	0.0699792	-0.109175	-0.00237274	-0.17273	0.164594	0.0571914	0	0.252332	0.0953588	-0.0828948	0.0330567	0.137852	-0.377629	-0.402782	0.14211	0.102963	0.0429559	0.168498	0.271667	-0.153356	-0.144666	-0.0140996	0.0293369	-0.110466	-0.0292897	-0.0877304	0.0181065	-0.200225	-0.371887	0.176317	-0.0046072	-0.320806	-0.274374	-0.0689893	0.00287771	-0.253991	-0.134951	-0.118488	0.176819	0.190208	0.189757	0.0205526	0.295056	0.352739	-0.326518	0.0340128	-0.111105
AKTIP	0	-0.401723	-0.262497	0.199851	0.367693	-0.282795	0.231801	0.546991	0.287041	0.750553	0.433561	0.33915	-0.297472	-0.629655	-0.40797	-0.426191	-0.0428386	-0.304114	0.562687	-0.0889959	0.229503	-0.367786	-0.832109	0.112129	-0.295495	-0.313903	-0.414328	-0.29037	-1.04928	-0.456839	-1.08662	-0.118861	0.00273991	-0.385061	-0.146587	-0.0683513	0.50036	0.330404	0.362939	0.475392	0.295576	0.011652	0.290345	-0.11793	0.301002	-0.314469	0.0685763	-0.29017	-0.492511
ALAD	0.139996	0.0512476	-0.319046	-0.0742588	0.0721846	-0.115448	0.1748	-0.126964	-0.143073	-0.0212498	-0.026432	-0.116995	-0.0530481	-0.155237	0.166184	0.0124445	-0.0498791	0.202023	0.0145855	-0.09478	0.380099	-0.421143	-0.444645	0.33315	-0.0248919	0.532848	0.0411768	0.0977488	-0.10052	0.108883	-0.236778	0.159766	-0.411614	-0.164052	0.132998	0.14354	0.278887	0.0596132	0.224648	0.0268297	0.171208	-0.0104389	-0.048955	0.396633	-0.0526123	0.134854	-0.244812	-0.0614243	0.272268
ALAS1///ALAS1	-0.306922	-1.08547	-0.465859	-0.162901	0.0582685	0.552835	0.253967	-0.112027	-0.0807648	0.042593	-0.101016	-0.717727	0.193583	0.399388	0.640365	-0.0846996	-0.000855	0.460497	0.0289021	-0.670008	0.950475	-0.433456	-0.842212	-0.844216	-0.620582	-0.090272	0.362168	-0.3952	-0.782682	-0.216151	-0.117854	0.217237	-0.0849199	-0.764533	-1.41238	-0.0717516	0.656039	-0.0575094	0.161588	0.048584	0.0234928	-0.0497684	-0.328405	0.441909	0.625698	0.127773	-0.37599	0.174895	-0.490229
ALAS2	0.0311956	-0.224518	-0.153325	-0.0400152	0.1853	0.385066	0.0589333	0.253362	0.250169	0.121725	-0.0609331	-0.0611224	-0.0675883	0.0870666	0.0755281	0.0179257	0.142884	0.0421572	0	-0.167212	-0.183756	-0.102226	-0.319671	-0.0201378	-0.0862665	-0.0373898	0.138379	0.0968537	0.0723214	0.227506	-0.0182223	-0.044703	-0.15767	-0.0790701	-0.0508943	-0.144245	0.350149	0.0898647	0.0143723	0.14304	-0.00119066	0.336127	0.304388	-0.128637	-0.137677	-0.44946	0.0059514	-0.0260348	-0.101638
ALB	0.0594893	-0.158875	0.094347	0.0521164	0.107594	-0.197319	-0.104548	0.114461	-0.027545	0.0548925	0.108355	0.0656586	-0.147567	-0.218624	-0.298357	-0.151967	-0.15229	-0.16297	0.136463	-0.0810175	-0.08076	0.0302925	-0.0947475	-0.0365515	-0.0207615	-0.0332727	-0.0827827	-0.160302	-0.247877	-0.225129	-0.400085	0.0358791	0.106263	-0.1019	0.0339813	0.0995378	0.0608873	-0.0700493	-0.10643	-0.128503	-0.118423	-0.026557	0.0318041	-0.041419	-0.0683584	0.0174751	-0.0228205	-0.127087	0.0406055
ALCAM	-0.108803	-0.407034	-0.0990133	-0.103767	0.29363	-0.294051	0.180165	0.165879	-0.170481	0.449308	0.346379	0.272607	0.105223	-0.0462027	-0.143446	-0.116987	-0.128848	0.327243	0.183397	-0.0465994	-0.210051	-0.144543	-0.38686	0	-0.223923	-0.1827	-0.259421	-0.405358	-0.0225058	-0.196203	-0.559118	-0.45065	-0.294018	-0.114569	-0.389389	0.0847454	0.0750141	0.0278845	-0.240851	0.089427	-0.208666	-0.00724983	0.398666	-0.274594	-0.229653	-0.0459976	-0.0255442	-0.455346	-0.41633
ALDH16A1	0.138562	0.160355	0.0255098	-0.0557408	-0.207	-0.0402846	-0.451441	-0.351786	-0.218532	-0.395258	-0.177408	-0.219238	-0.287182	-0.0826583	0.0463042	0.0656729	0.127894	-0.0271015	-0.134264	0.071187	-0.158442	-0.224674	-0.0667262	0.058322	0.149938	0.355443	0.21803	0.0853972	0.178332	0.228518	0.278122	0.133365	0.0222988	0.0687594	0.380654	0.347406	-0.14396	-0.214318	-0.317479	-0.272043	-0.162026	-0.265755	-0.21534	0.112505	-0.0645008	0.105074	-0.0617423	0.0360036	0.156672
ALDH18A1	-0.25588	-0.472607	-0.582234	0.392416	0.778063	-0.487645	-0.277365	-0.0570507	-0.794992	0.0295372	-0.0641136	0.231494	0.100025	0	0.622787	0.277531	0.0212736	-0.202064	0.116255	0.0854006	-0.115993	-0.483781	-0.327524	-0.0879812	0.523317	-0.00766849	-0.153802	-0.556217	-0.902781	-0.327616	-0.579946	-0.25725	-0.332825	-0.166444	0.264512	-0.0698328	0.21151	0.360908	0.480397	0.717541	0.10582	-0.287632	0.105604	-0.267803	-0.261421	-0.520476	0.130258	-0.638987	-0.194013
ALDH1A1	0.336372	-0.0850801	-0.650649	-0.426205	0.382517	0.499648	0.639434	0.313331	0.178642	0.54462	0.381834	0.301102	0.132074	-0.352598	-0.249267	-0.420112	-0.355883	0.0451612	0.25778	-0.622182	0.042243	-0.573046	-0.769295	-0.195991	-0.203315	-0.322693	-0.397482	-0.444494	-0.410404	-0.590694	-0.836254	-0.287098	-0.172873	-0.161857	0.00918007	-0.00563526	0.498738	0.26545	0.283514	0.286421	0.305642	0.0764275	0.548878	0.0158062	-0.360463	0.123217	-0.346582	-0.326729	-0.628599
ALDH1A2	-0.280692	0.046176	-0.153514	0.295367	-0.313709	-0.266207	-0.133822	-0.17876	-0.514397	0.0801406	-0.0226431	-0.240915	-0.163165	-0.105142	0.255995	0.112519	0.0520434	-0.292841	-0.0943904	0.116956	0.157355	0.150072	0.308118	0.173319	0.314503	-0.049088	0.339295	0.106634	0.271669	0.46154	0.404573	0.157587	0.14985	0.187639	0.020545	0.0643244	-0.22074	-0.217319	0.117332	-0.23714	0.0756059	-0.12854	-0.0901909	0.095346	0.00360251	0.187919	0.131602	0.214538	0.377728
ALDH1A3	-0.0211713	0.145841	0.107719	-0.0353007	-0.0686259	0.241566	0.116924	-0.146992	-0.063637	-0.256921	-0.148468	-0.0917661	-0.191688	-0.312122	-0.016803	-0.0877912	0.0361969	-0.208959	-0.155767	0.0986376	-0.0188241	-0.113622	0.338407	-0.0651825	-0.112257	-0.0865026	-0.0271358	-0.00085664	0.110415	0.337343	0.163159	0.0549746	0.0562704	-0.0093677	-0.108068	0.0122824	0.00198913	0.0669091	-0.092063	-0.030066	0.0168798	0.338063	-0.00392986	-0.0130723	-0.0476463	-0.0621157	0.116664	0.191801	0.191114
ALDH1B1	0.335721	0.174937	-1.03029	-0.0788269	0.445407	0.231626	0.0488462	0.407689	-0.268636	-0.603867	0.282854	-0.0424871	0.63606	-0.204793	0.165665	0.490438	0.131577	0.620548	-0.0460329	0.004673	0.00444126	-0.116864	-0.0570555	-0.3727	0.219235	-0.149663	0.19747	-0.158367	-0.356051	-0.228594	-0.601319	-0.338556	0.396034	0.368118	0.455889	0.623171	0.0279951	0.0531836	-0.0761042	-0.120052	0.211502	-0.503889	0.183888	0.231135	0.0463753	-0.160022	-0.692746	0.293863	-0.143548
ALDH1L1	0.215862	0.784478	-0.383754	-0.577885	-0.415073	-0.292626	-0.0356836	0.00488567	-0.338546	-0.334998	0.402729	-0.768836	-0.439092	-0.287902	-0.203461	-0.463379	0.40686	0.601889	-0.269882	-0.172817	0.198739	-0.593036	0.469405	-0.149529	0.625854	-0.0480595	-0.450656	0.240022	0.131024	-0.130613	-0.536491	0.106459	-0.259957	-0.178874	1.25321	0.475265	0.262462	-0.15655	-0.233297	-0.266343	0.157659	0.420542	0.246209	0.592496	0.577599	0.497463	-0.521296	0.607097	0.342645
ALDH1L2	0.0152779	0.098702	-0.0746899	0.0859695	-0.137644	-0.0533552	-0.175399	0.00716448	0.141344	0.0342174	0	-0.107771	0.0569077	0.246668	0	-0.06425	0.122475	0.0563178	-0.13478	0.226713	-0.0929956	0.0360236	0.271547	0.0979075	0.268653	-0.0700688	-0.0546527	-0.0249057	0.112118	0.10673	-0.00759506	0.0269804	-0.0108595	0	-0.127126	-0.00385666	-0.00791168	0.0681753	-0.0608668	-0.100169	0.0764961	-0.0503721	0.121675	0.0158372	-0.105478	0.194198	-0.114087	0.0860786	0.0126395
ALDH2	0.186061	0.261638	-0.0270014	0.29886	-0.0079031	0	-0.109195	-0.0952511	-0.197871	0.0859203	-0.0839996	-0.0399828	0.0350342	-0.133158	0.0636263	0.100058	-0.0570316	0.0450411	-0.00416946	-0.0887012	0.26344	-0.346197	-0.423356	0.0489635	0.226161	0.296019	0.0165205	0.0175819	0.0351171	-0.206175	-0.395511	0.0926819	-0.13757	0.141019	-0.0124674	0.105151	0.0483084	-0.00474739	0.0679922	0.00137234	0.0180483	-0.074583	-0.0195847	0.159648	0.106077	0.180777	0.0602198	-0.326529	-0.0214472
ALDH3A1	0.185924	0.153619	-0.0623307	0.00425148	-0.00509834	0.327457	-0.0148296	0.0840678	0.0973272	-0.23418	-0.0624633	-0.0452356	-0.116552	-0.109422	0.0930438	-0.0823612	-0.0984345	-0.0106959	-0.101716	0.0305729	-0.121237	0.0239205	0.000205	0.0242548	0.0204163	-0.108193	0.165513	0.0156994	0.248289	0.123954	0.175913	-0.0937958	0.22769	0.208812	0.100916	-0.0313835	-0.0646949	0.076282	0.243677	-0.0427141	0.137011	-0.0255947	0.00983715	0.0551801	-0.163055	-0.139215	-0.103861	0.0672603	-0.0489688
ALDH3A2	0.193154	0.0865431	-0.0966558	-0.0764255	0.141613	0.311073	0.209427	0.268596	-0.0504093	0.294929	0.224845	0.270395	0.374043	-0.0583315	0	0.161346	0.188364	0.110618	0.116754	-0.270857	0.216959	-0.26172	-0.851669	-0.0819263	-0.150089	-0.126747	-0.338897	-0.291071	-0.422922	-0.229118	-0.817019	-0.304759	-0.241663	-0.201985	-0.232942	0.157393	0.132309	0.163335	0.0921402	0.092308	-0.0209475	0.0465717	0.0613537	-0.104901	-0.149312	0.105552	-0.116662	-0.169526	-0.398138
ALDH3B1	0.104149	0.092164	0.0632629	0.0376353	-0.219507	0.0562892	-0.0137906	-0.0676608	0.163302	-0.159432	-7.2e-05	0.0989642	-0.0372958	-0.0269308	-0.0436554	0.00723648	0.151292	0.0804963	-0.0215526	-0.0486746	0.0460463	0.242551	-0.0225415	-0.0170765	0.0964289	-0.0959096	-0.0448146	0.11246	-0.0241365	-0.196073	0.187291	0.188429	-0.0287395	0.269093	-0.09233	0.0844698	0.0147052	-0.0911698	-0.129899	-0.05584	-0.294635	0.0506692	-0.0218859	-0.132233	-0.0113845	-0.279221	0.0134015	-0.345888	0.0993567
ALDH3B2	0.00438881	0.186993	0.0832896	0.163063	-0.150193	0.0888462	-0.0195799	-0.106628	-0.0276117	-0.34717	-0.192389	0	-0.181551	0.112112	-0.0576444	-0.140961	-0.196205	-0.0109115	-0.170587	0.0739193	-0.0408378	-0.342044	-0.0825815	0.0315394	0.0484762	-0.0584178	0.0718527	0.148471	0.132573	-0.0281014	0.276041	-0.00654793	0.0336494	0.134315	-0.00992012	0.204995	0.0609837	-0.25223	0.181247	-0.0816693	0.0051918	-0.063684	-0.0421853	0.141148	0.0473032	-0.00512123	0.174179	-0.0861573	0.151035
ALDH4A1	0.394085	0.257566	0.435585	0.121091	-0.0897303	-0.432941	-0.333324	-0.305358	-0.425682	-0.11195	-0.589291	-0.591577	0.137293	-0.2754	0.199602	-0.00386238	-0.00210762	0.14613	-0.291701	-0.315046	0.235283	-0.468987	-0.54843	0.309244	0.105377	0.272601	0.159686	0.288685	0.308931	-0.0370464	-0.445485	0.0448675	-0.384938	0.370609	0.241668	-0.0238266	-0.0663032	-0.110489	0.0841913	-0.11868	-0.283322	-0.235127	-0.309679	0.127926	0	0.176479	-0.186522	-0.651104	0.0309181
ALDH5A1	0.338593	-0.268759	-0.0614824	0.0814457	0.0104589	0.135206	0.13243	-0.0192719	-0.195269	-0.116106	0.0993719	-0.26268	0.109843	-0.023221	0.194557	0.234699	0.0912905	0.364959	0.182022	-0.0531015	-0.0513878	-0.333124	-0.757678	0.134233	0.0680294	0.465462	0.0741253	0.179573	-0.175004	-0.440957	-0.3418	0.202212	0.0752096	0.0244074	0.160211	0.246154	0.210498	0.0700436	0.0107956	-0.0521669	0.0959434	-0.174848	0.00840759	0.203342	-0.159288	0.157197	-0.141397	-0.157899	0.0597057
ALDH6A1	0.133304	-0.289855	0.650561	0.0220521	0.624362	-0.27665	0.231442	0.412292	0.201582	0.514207	0.360618	-0.0585897	0.307671	-0.200463	-0.0176251	-0.0300195	-0.245428	0.123199	0.286039	-0.754122	0.06479	-0.418909	-0.579601	-0.495665	-0.265109	-0.251831	-0.0957475	-0.249463	-0.0411446	-0.67752	-0.976277	0.188321	0.141171	-0.0439081	0.389008	-0.228879	0.303949	0.0118906	0.0853691	-0.0220001	-0.389211	0.140135	0.175968	-0.0913689	-0.601613	0.355461	-0.571057	-0.47469	-0.289441
ALDH7A1	0.227656	0.0070076	0.149849	0.0889072	0.346996	0.156568	0.544837	0.366349	0.427897	0.583969	0.205666	0.196869	0.0204182	-0.184975	-0.104758	-0.341988	0.0239706	0.198997	0.258248	-0.627169	0.196713	-0.393378	-0.78539	-0.149995	0	-0.272505	-0.172274	-0.167033	-0.394596	-0.336164	-0.943614	-0.151071	-0.183446	-0.093523	0.0926132	0.279835	0.322485	-0.0230942	0.360038	0.0354815	0.0834122	0.181777	0.0928679	0.114128	-0.234236	-0.19268	-0.200856	-0.430225	-0.22301
ALDH8A1	0.356505	-0.074604	-0.260162	0.011651	0.919424	-0.160084	0.590286	0.749537	0.227482	0.628542	0.666835	0.530428	0.0699663	-0.0669136	-0.0751371	0.0160952	-0.182873	0.150056	0.414012	-0.135145	-0.110302	-0.543271	-0.466983	-0.0873346	-0.052845	0.101419	-0.231178	-0.153985	-0.2117	-0.02528	-0.654991	-0.31356	-0.331223	-0.0439482	-0.00909996	-0.0440083	0.489582	0.587073	0.424119	0.710568	0.316014	0.356477	0.603384	-0.0467367	-0.208023	-0.162841	-0.128733	-0.234032	-0.225899
ALDH9A1	0.189316	-0.41306	-0.030942	0.15382	0.255177	-0.0898638	0.0448914	0.0631075	0.166199	0.00917721	0.034337	0	-0.0543509	-0.155124	-0.0857134	-0.450212	-0.0398293	0.195795	0.0021677	-0.220634	0.100463	-0.328826	-0.67697	0.051548	-0.237062	-0.0710297	-0.625101	-0.102221	-0.0985508	-0.240494	-0.741908	-0.337335	-0.284533	-0.201729	-0.0325623	0.350612	0.06567	0.131347	0.10641	0.0417957	0.0227928	0.00806904	0.0760164	0.0128965	-0.156683	0.0403042	-0.293834	-0.352071	-0.5554
ALDOA	0.129291	0.192099	-0.0872636	0.167151	-0.195323	-0.279606	-0.242093	-0.29874	-0.330029	-0.401969	-0.295957	-0.387001	-0.437225	0.0890088	0.220845	0.316979	0.276707	-0.041852	0.0705557	0.0782137	0.162953	-0.0449343	0.0622921	0.10076	0.169344	0.0768309	0.0346937	0.171288	0.144588	-0.0802207	0.0569043	-0.00882482	-0.0168266	0.136874	-0.0508456	0.0924478	-0.468439	-0.139237	-0.0556712	-0.133071	-0.382207	-0.158265	-0.281928	-0.120617	-0.0236983	-0.0668864	-0.162263	-0.137114	0.18491
ALDOAP2	0.309151	0.295185	-0.0282698	-0.00687933	0.0184731	0	-0.174955	-0.0699954	-0.12724	-0.316926	-0.144359	-0.337692	-0.291537	-0.0473642	0.00568151	0.0417953	0.06039	-0.149454	0.0775895	-0.0220642	0.112038	0.0173235	0.0563073	0.0295472	-0.0370588	-0.117415	-0.00353384	0.14001	0.0215068	0.2596	0.331202	0.0817504	0.232212	0.248809	0.0173841	0.284375	-0.21159	-0.106394	-0.0497808	-0.0545378	-0.248692	0.02459	-0.165227	0.204231	0.0390344	-0.0923567	-0.00449705	-0.362538	0.0661006
ALDOB	0.0955591	0.0439329	-0.259105	0.000176	0.127221	-0.0912514	-0.149488	-0.132538	-0.0702085	-0.0108786	0.0643082	-0.0751524	0.0699863	-0.172911	-0.0689383	-0.0501089	-0.0998888	0.063941	-0.032917	-0.260899	-0.0258303	-0.224355	-0.323261	-0.0526552	0.0880594	0.0483141	0	-0.0192919	-0.175887	-0.367019	-0.707811	0.0190506	-0.152353	0.147318	0.367365	0.117562	0.130361	-0.0107136	-0.150393	-0.273763	-0.0671845	-0.0306606	0.120155	0.0960398	-0.029418	0.133975	-0.162505	-0.12498	-0.0866175
ALDOC	-0.102923	0.221185	-0.356137	0.0370531	0.0676937	-0.59775	-0.0334997	-0.0142336	-0.109202	-0.0588074	0.161366	-0.475555	0.152637	-0.315005	-0.0997848	0.489969	0.375511	1.24313	-0.117126	0.13625	-0.0495939	-0.658709	-0.629104	0.106379	0.372419	-0.334997	-0.0294886	-0.208042	-0.0104208	-0.111235	-0.446909	0.0927954	-0.0334797	1.11096	0.0815754	0.363275	-0.114155	-0.618763	-0.254476	-0.382908	0.465258	0.0977392	0.446382	-0.466771	0.843528	-0.129431	-0.0562964	0.646061	-0.70236
ALG1	0.244967	0.172823	0.0476055	0.0748806	-0.204065	-0.355458	-0.192288	-0.27423	-0.459457	-0.413202	-0.301774	-0.551453	0.0377483	-0.0747352	-0.267748	0.287989	-0.111478	-0.0770912	-0.176406	0.061769	-0.0190182	-0.0964451	-0.319117	0.0194983	0.172371	0.0194469	0.121408	0.292825	0.0389047	-0.0191312	-0.067215	-0.0228109	-0.0720358	0.293055	-0.150132	0.376187	-0.258228	-0.143869	-0.24327	-0.137125	-0.180552	-0.541076	-0.115741	0.0417461	0.219339	0.0340791	-0.31371	-0.256748	-0.0911298
ALG10B///ALG10	0.0647309	-0.0356352	-0.223677	-0.19054	0.380182	-0.0389657	0.0605044	-0.0119031	0.0523069	0.176617	0.22877	0.146204	0.240144	-0.0207517	-0.0491586	-0.0745292	0.136599	0.352131	0.0434489	-0.219859	-0.0915842	-0.0424609	-0.591713	0.16812	0.293036	-0.163835	-0.127894	-0.0692222	-0.0698113	0.00408626	-0.561373	-0.171421	-0.101206	-0.0921617	0.0226502	-0.181587	0.151533	0.0160906	-0.0890753	0.0315723	0.0913887	-0.0537782	0.204547	0.0233679	0.0376034	-0.0995376	0.00240087	-0.142252	-0.361818
ALG11///UTP14C	-0.00429392	-0.239081	-0.0689669	0.0134678	0.575376	-0.337996	0.435987	0.691972	0.122965	0.789814	0.673939	0.378495	0.179569	-0.36577	-0.209723	-0.00197792	-0.137117	-0.0705071	0.631243	-0.235941	0.0948505	-0.346963	-0.614404	0.0206747	-0.27754	-0.332588	-0.249346	-0.394753	-0.495316	-0.365975	-0.695402	-0.204259	-0.473965	-0.287941	-0.343638	0.0637546	0.652259	0.467329	0.27541	0.610098	0.517405	0.274266	0.630793	0.0563078	0.234015	-0.0844088	-0.0478702	-0.280854	-0.707935
ALG12	0.00268078	0.0780883	-0.119209	0.115952	-0.355664	-0.481171	-0.38282	-0.410968	-0.463649	-0.369653	-0.313816	-0.403663	0.207842	-0.0229754	0.302458	0.104866	0.28447	0.00163507	-0.0579205	0.118447	0.305585	-0.0503306	-0.00760365	0.066267	0.0153661	0.0780678	0.220713	0.264843	0.111154	0.15025	0.198934	0.175386	-0.19954	0.0492029	-0.0532188	0.0853248	-0.144476	-0.172838	-0.166899	-0.352996	-0.167824	-0.432204	-0.416748	0.0898023	0.268436	0.178519	0.100589	0.169337	0.160316
ALG13	0.00595784	-0.313641	-0.112991	-0.132286	0.112289	-0.109696	-0.078615	-0.032021	-0.150382	0.367778	0.157196	0.196761	0.233534	0.0647981	0.0219936	-0.00491142	0.115599	0.154808	0.165647	0.133696	0.216457	0.050437	-0.135007	-0.198045	0.0212996	0.0994482	-0.0860045	-0.0394425	-0.213552	0.0606031	-0.329155	-0.0731668	-0.0104098	-0.260865	-0.160079	0.0263963	0.147661	0.0977185	0.0756454	0.044538	-0.0127072	0.0243013	-0.190968	0.146709	0.128589	-0.0907066	0.118847	0.0990596	-0.221384
ALG14	0.0340362	-0.110535	0.216864	0.0308318	0.0174246	-0.179338	0.0427308	-0.0131903	-0.160687	-0.102551	-0.0376663	-0.094419	0.0672717	0.196533	-0.047132	-0.096663	0.0115595	0.0904617	-0.123592	-0.0876222	0.226197	-0.0437489	-0.299949	0.0771475	0.049582	-0.0191774	0.032268	-0.151527	0.0751662	-0.289721	-0.167298	0	-0.0399494	-0.194657	0.0709739	0.0541835	-0.0117717	-0.0292454	-0.240642	0.302165	-0.0539818	-0.151244	0.0896559	-0.0789013	0.159638	0.0258307	0.245846	0.0752659	-0.292839
ALG1L	0.00602245	-0.023438	0.0142918	0.0522962	-0.30869	-0.274722	-0.240607	-0.29537	-0.233531	-0.180971	-0.343584	-0.200969	0.0278211	-0.14556	-0.17314	-0.278978	-0.268053	-0.358883	0.0366106	0.181359	0.0179429	-0.012495	-0.164743	0.0666294	-0.129932	-0.0292153	0.187038	-0.247017	-0.151646	0.0743237	0.224634	0.120336	0.209517	0.181135	0.0466318	0.368219	-0.264634	-0.0879149	-0.0976043	-0.0517468	-0.180872	-0.113152	0.0276175	0.229856	-0.117625	0.296115	0.023715	-0.0339446	0.390929
ALG2	-0.194462	-0.446301	-0.243808	-0.077611	0.0611534	-0.233579	0.180822	0.243968	0.0432749	0.202839	-0.0495424	0.221491	0.32886	0.00929356	0.378109	0.124353	0.290821	-0.153185	0.191993	-0.180335	0.0300493	-0.195795	-0.610712	-0.179916	-0.350746	-0.173176	0.0815496	-0.101999	-0.564898	-0.145856	-0.341252	-0.161336	-0.0562048	-0.343755	-0.185892	0.159058	-0.0571661	-0.0897713	-0.123001	0.0652876	0.122312	-0.141324	0.141082	0.0314789	0.276781	-0.153178	0.300694	-0.114481	-0.166612
ALG3	0.0114231	0.0486088	-0.182109	0.1712	-0.14462	0.0186443	-0.107927	-0.053709	-0.227884	-0.336201	-0.425885	-0.277741	0.476358	0.237224	0.379536	0.418683	0.55394	0.369207	-0.111899	-0.0566654	0.184045	-0.253382	-0.162786	0.394468	0.0361471	0.119164	0.200317	0.101377	-0.0448761	0.109585	-0.109868	-0.254033	-0.2403	0.00461483	-0.164934	-0.000526	0.130657	0.20483	-0.0924969	-0.0459957	0.139609	-0.117912	-0.213717	0.0238705	0.280254	-0.212062	0.0015583	-0.160142	0.0724621
ALG5///ALG5	0.0628266	-0.504177	0.154543	0.127155	0.153171	-0.141928	0.259194	0.440081	0.132354	0.33764	0.511077	0.263249	-0.449769	-0.419403	-0.471456	-0.373053	-0.60544	-0.3045	0.211092	-0.0914369	0.0909219	-0.422458	-0.672705	-0.0229597	-0.103741	-0.184843	-0.276395	-0.201231	-0.831602	-0.194381	-0.634702	0	-0.468316	-0.127089	-0.00390196	0.0742455	0.214202	0.0679393	0.0908027	0.053535	0.298247	0.272449	0.261786	-0.048964	-0.134985	-0.0751309	0.182904	-0.447021	-0.648777
ALG6	0.212932	-0.222403	-0.221984	-0.00421572	0.392365	-0.177178	0.118016	0.171563	-0.16975	0.306938	0.185711	-0.039022	0.258588	0.0230727	-0.114965	-0.14487	0.199433	-0.0235834	0.31647	-0.0145068	0.222675	-0.07551	-0.638611	-0.0560293	0.0149789	-0.504198	-0.394981	-0.522404	-0.392762	-0.124308	-0.705002	-0.285158	-0.0207934	-0.234178	-0.270947	0.0897379	0.192228	0.232835	-0.094739	0.0921507	-0.0376511	-0.110056	0.0312018	-0.0540972	0.0722423	0.0345736	-0.00860167	0.0311289	-0.517589
ALG8	0.212605	-0.198339	0.00462675	-0.0258255	0.289455	-0.217301	0	0.398843	-0.00886106	0.327475	0.157789	0.175829	0.0799789	0.129487	-0.0750375	-0.08989	0.143888	-0.210865	0.376576	-0.231989	-0.207305	-0.447999	-0.820971	-0.309697	0.0301428	-0.397616	-0.364947	-0.484904	-0.780876	-0.414477	-0.864176	-0.519386	-0.572139	-0.347278	-0.424074	-0.25808	0.284379	0.111362	-0.0811052	0.0544124	0.0735984	0.0355654	0.0188951	-0.285859	-0.00229979	-0.126231	0.0914664	-0.516568	-0.796877
ALG9	0.0618877	-0.414634	0.0831947	-0.110311	0.2236	0.0587568	0.12494	0.116951	-0.0612378	0.274049	0.0830793	0.178233	0.335607	0.237734	0.259951	0.31238	0.534693	0.425941	0.138975	-0.222502	-0.165086	-0.379407	-0.541167	-0.14832	-0.0337172	-0.477822	-0.353612	-0.157667	-0.439771	-0.327737	-0.439369	-0.356404	-0.334859	-0.12499	-0.0696354	-0.102746	0.142724	0.365921	0.122974	0.14447	0.290728	0.030942	0.191555	-0.144376	0	-0.164548	-0.220057	-0.284323	-0.482692
ALK///KIF5B///ALK	0.0998645	-0.0362182	-0.157708	0.0392904	-0.118	0.257646	0.156611	0.127215	0.339247	0.0235586	0.00619698	0.0477738	0.0632672	-0.0248694	-0.104422	0.219269	0	0.200514	-0.0119267	-0.0597343	-0.0964718	-0.0432096	0.236009	-0.205462	0.140413	-0.184045	-0.121798	-0.0255103	-0.0323548	0.0673838	0.00285578	-0.0149002	-0.194384	-0.00879955	-0.130412	0.206653	0.179489	-0.0933023	0.125501	-0.0253577	-0.0856662	0.21896	0.265939	-0.0890346	-0.101324	-0.301235	-0.22636	-0.0445094	0.00105143
ALKBH1	0.0229578	-0.0877943	0.242922	-0.0307112	0.00240087	-0.0958672	0.265474	0.0365462	-0.0826278	0.226993	0.0885739	-0.0131388	0.333516	0.0570302	0.255508	0.39658	0.164257	0.267759	0.115421	-0.121198	-0.0332007	-0.0731091	-0.129533	-0.13607	-0.201478	-0.0331149	0.0448103	0.1848	-0.21219	-0.11358	-0.393664	0.0559654	-0.0334878	-0.429658	0.0500011	-0.142896	-0.000423	0.36131	-0.0579414	0.335528	0.0688171	-0.0933762	-0.0691557	0.0922847	-0.0951505	0.201334	0.0532064	0.00955725	-0.107728
ALKBH2	0.0258164	0.261228	0.112514	0.124913	-0.0687718	0.0738182	-0.00209713	-0.181496	-0.225424	-0.403512	-0.318927	-0.215254	-0.229005	0.380309	-0.0974426	-0.310336	-0.362247	-0.0107393	-0.247014	-0.0289526	-0.122684	-0.144593	-0.480773	0.209693	-0.0339289	0.156617	0.127715	-0.051857	0.316705	-0.183627	-0.176236	0.156017	0.131719	0.164305	-0.125872	0.294473	0.0438604	-0.281882	-0.284481	-0.0249972	-0.0244031	0.359749	-0.0864096	0.033072	0.0696754	0.185898	-0.0804277	0.000643	0.14375
ALKBH3	-0.0429473	-0.0628872	0.0541053	-0.1755	0.244025	-0.0506997	0.155834	0.144899	-0.082788	0.205228	0.077208	0.0426555	0.00336552	-0.00493431	0.0275469	-0.110824	0.115784	0.144773	-0.0385819	-0.0403929	0.0167432	-0.434649	-0.131411	-0.0650449	0	-0.0886817	-0.203894	-0.0132775	0.173683	0.10819	-0.028183	-0.151961	-0.167091	-0.0649948	-0.152786	-0.0928411	-0.0298891	0.117041	0.00426817	0.11763	-0.0210133	0.105868	0.124916	-0.140419	-0.179934	0.0939412	-0.0961785	-0.0882263	-0.152161
ALKBH4	0.015645	0.00894403	-0.177357	0.0510674	-0.127595	-0.0277572	-0.0170956	0.0593476	-0.212934	-0.174805	-0.208472	-0.150316	-0.0787344	0.153278	0.110228	0.0153346	0.0903859	-0.0896139	-0.0852623	0.0598192	0.0659366	-0.0824838	-0.131204	0.0892138	0.161175	0.0215473	0.100997	-0.0915279	0.413349	0.438527	0.536238	0.292225	0.0805531	0.0729985	0.130469	-0.0675402	-0.155295	-0.212453	-0.204444	-0.0331182	0.0394282	-0.00974703	-0.296213	-0.0310187	0.0795312	0.0330744	0.107227	0.177289	0.431463
ALKBH5	0.0301209	0.132089	-0.284616	0.135159	-0.299232	-0.379223	-0.143621	-0.414374	-0.322197	-0.457848	-0.492542	-0.439434	0.306939	0.262741	0.405629	0.40244	0.199352	0.223885	-0.144411	0.104954	0.0782099	-0.327258	-0.114917	0.0922289	-0.111239	0.189676	0.210951	0.248929	0	-0.0441971	0.0825167	0.101706	-0.201278	0.174751	-0.0641079	0.157228	-0.354666	-0.14295	-0.389365	-0.327082	-0.225146	-0.31821	-0.372715	0.236716	0.139666	0.168866	-0.0191193	-0.0800953	0.267619
ALKBH6	0.239227	0.217853	-0.0245075	-0.046833	-0.0602193	-0.370943	-0.196541	-0.234353	-0.452507	-0.316708	-0.242447	-0.310473	0.135363	-0.365815	-0.244094	-0.17976	-0.302637	-0.0809302	0.217318	-0.027205	0.106653	0.146307	-0.114043	-0.00578547	0.06708	0.0206985	0.0964746	0.212388	0.187355	0.0715098	-0.0634212	-0.117011	0.0396008	0.0885024	0.448661	0.140411	0.0726442	-0.129345	-0.160801	-0.306004	-0.489375	-0.437168	-0.133513	-0.251451	0.189517	-0.0400515	0.0773621	0.190337	0.26848
ALKBH7	0.166166	0.180533	0.19378	0.174669	-0.109118	-0.127625	-0.178084	0.159874	-0.17801	-0.324956	-0.425088	-0.358449	0.235725	2.91e-05	0.116345	0.219581	0.381976	0.064806	-0.0980616	-0.0688334	0.332639	-0.404989	-0.753159	0.361159	-0.261976	0.00560141	0.0940051	0.0621905	-0.0634093	-0.113196	-0.605865	0.146183	-0.28569	0.148821	0.358855	0.201081	0.00478268	0.043335	-0.203224	0.0598612	-0.236404	-0.101714	-0.05373	0.134182	-0.220849	0.496858	0.108167	-0.432281	0.0887237
ALKBH8	0.0467434	-0.144536	-0.0720477	0.07479	0.381106	-0.192601	-0.0565739	-0.00922012	-0.0426016	0.186789	0.144108	0.0342994	-0.0835533	0.0378399	-0.0294805	0.0525994	0.0372715	0.230123	0.354482	0.00960302	-0.0707345	-0.233566	-0.456897	-0.140063	0.107335	-0.24894	-0.0422697	-0.0113831	-0.347438	-0.169782	-0.225887	-0.350657	-0.548356	-0.25964	-0.182283	-0.105397	0.139663	0.218465	0.0747061	0.240507	0.286378	-0.0359883	0.144132	-0.119535	0.0515432	0.163301	-0.0319591	0	-0.380992
ALLC	0.496376	0.117786	0.453811	0.115571	0.310617	-0.0940976	-0.138628	-0.256539	0.0230079	0.533862	0.173768	-0.0874705	-0.0482459	-0.161961	0.0310473	0.279699	-0.217154	0.029294	0.00223494	0.736581	0.177533	0.0993934	0.359869	-0.257525	-0.281531	-0.0898652	-0.214819	-0.285088	-0.0103407	-0.0468364	0.625492	0.0303597	0.199523	-0.0375209	-0.228233	0.0981798	-0.135598	-0.294694	0.177063	-0.179736	-0.138443	0.117229	-0.10277	0.484981	0.332382	-0.0673862	0.161454	0.571471	0.0333095
ALMS1	-0.0440521	-0.0898857	-0.0146995	-0.416891	0.133245	0.112165	0.0574346	0.0977921	-0.0949149	0.219944	0.325741	0.420606	0.0575132	0.0147953	-0.116278	-0.0645714	0.00851393	-0.0812392	0.0332761	0.10457	0.0290012	-0.0901766	-0.263589	-0.033824	0.108882	0.0942068	-0.00620794	-0.153441	0.147996	-0.0276608	-0.2695	0.0330868	-0.0592227	-0.0422106	-0.155962	-0.388878	0.227535	0.340099	0.0904098	0.24429	0.183639	-0.0971322	0.214899	-0.091486	0.00163269	0.0225987	-0.259738	0.0425043	-0.144649
ALMS1P1	0.107038	-0.402233	-0.564796	-0.196026	0.166588	-0.3312	0.242056	0.0189867	0.253375	0.0685115	0.220222	0.22442	0.40301	-0.411426	-0.30138	0.327273	0.010201	-0.0027256	0.253692	-0.00589132	0.0216002	0.497879	0.151962	-0.100847	-0.0600591	0.0651016	-0.0356216	0.141436	0.250715	-0.245589	0.164144	-0.192119	0.135884	-0.326029	-0.124623	-0.211495	-0.0479441	0.0638709	0.099443	0.0611315	-0.0516319	0.026916	0.0954428	-0.0131903	0.0205092	0.401034	0.16957	0.481147	0.0461826
ALOX12	0.146129	0.073657	0.193065	-0.124024	-0.0129404	0.116097	-0.100435	-0.00546837	-0.068943	-0.18339	-0.00452232	0.0538254	-0.194692	-0.0542855	-0.0366883	-0.0996551	0.0253	0.0407558	-0.036098	-0.0932097	-0.02913	-0.0971017	0.184351	-0.0454764	-0.0197835	-0.0158401	0.13533	0.155873	-0.027586	-0.00232983	0.266585	-0.0309424	0.0998521	-0.133071	-0.0338087	0.126439	-0.0120721	-0.0691419	-0.130619	0.0174675	0.0262861	-0.0333343	-0.0269856	0.0546575	0.0754595	-0.119506	0.0299873	0.0800676	-0.124886
ALOX12B	-0.116663	0.275275	0.0775085	0.0909467	0.0244761	0.272989	-0.0527124	-0.00290298	0.148696	-0.232186	-0.086525	0.0930991	0.147947	0.0800452	0.253825	-0.0627856	0.0678735	0.250155	-0.0817494	-0.0169091	-0.071032	-0.0785642	-0.0274539	0.168861	0.0241966	0.0820079	0.0129538	0.32163	0.209367	-0.0751643	0.160655	0.0742278	0.0821719	0.271156	0.0997534	0.0722785	-0.0992269	-0.0688567	-0.0274625	0.0923252	-0.0936208	-0.146935	0.057075	-0.100723	-0.240714	0.0536737	0.0814843	-0.177107	0.101295
ALOX12P2	-0.0752196	0.00901174	-0.100864	-0.0569172	-0.271016	-0.196563	-0.00192213	-0.0884542	-0.0932145	0.13794	0.237324	-0.279417	0.12241	-0.725346	0.0654745	0.217661	0.0894456	-0.0735941	0.0619164	0.123605	0.381189	0.289639	0.237304	-0.15438	0.345714	-0.00132561	-0.46097	-0.0552983	0.187586	0.150108	0.298729	-0.464383	-0.279438	-0.307786	0.368169	-0.0781035	-0.137663	0.328333	0.218681	0.364843	0.164345	-0.110146	-0.234034	-0.057714	0.264061	-0.0185514	0.112618	0.446796	-0.0450587
ALOX15	-0.342459	0.304948	-0.00294828	-0.0912476	-0.0671859	0.187556	-0.0756669	-0.211828	0.0554991	-0.220116	-0.108421	-0.124132	0.0563898	-0.127995	-0.0051589	0.144829	0.294498	0.00996113	-0.195146	-0.0978961	-0.0471439	0.294678	0.254354	0.130561	0.132495	0.0768828	0.193287	0.262157	0.133858	-0.0260334	0.124266	0.245137	0.182961	-0.178737	-0.248782	0.0585341	-0.164611	0.510382	-0.0420389	-0.0051589	-0.0051589	0.0427995	0.020855	0.0744867	-0.139626	-0.177889	-0.0825329	0.0903716	0.0531044
ALOX15B	-0.0645232	0.184553	-0.13246	0.021616	-0.0780573	0.381632	-0.151748	-0.0300903	0.0499506	-0.321396	-0.198214	0.00394392	-0.144935	-0.0679078	-0.349762	0.0975065	0.00326157	0.0346627	-0.192795	0.0781193	-0.163794	0.0502801	0.216647	-0.084619	0.00535011	-0.0297222	0.178774	0.108662	0.236053	0.107046	0.397009	-0.153264	0.0447273	0.0385714	0.0350046	0.0326471	0.153139	-0.0706043	-0.16953	0.0767531	0.0842204	0.192307	0.0198584	0	-0.136571	-0.289475	-0.268443	-0.0136089	0.125569
ALOX5	0.000116	0.19588	0.172561	0.039412	-0.370876	-0.152088	-0.00238037	-0.303439	-0.068995	0.0993137	-0.0544133	-0.165453	0.126902	-0.181756	0.27222	-0.105052	0.0597816	0.00163555	-0.07513	0.389179	0.189559	0.220677	0.277926	0.0334249	-0.0774226	-0.0440526	-0.00909901	-0.0446839	-0.0551205	-0.040556	0.121236	0.186916	0.119452	0.0882406	0.132039	0.0914683	-0.323864	-0.142021	-0.0526819	-0.139079	-0.0794072	-0.110817	-0.171667	-0.195842	0.042902	0.223909	0.0477428	-0.00275612	0.0928917
ALOX5AP	-0.274731	-0.0447726	-0.196471	-0.276027	-0.126133	-0.11915	0.2169	0.194999	0.0108385	0.325216	0.115908	0.0267377	-0.0393739	0.268165	0.334344	-0.077261	0.119745	-0.0282898	0.180603	0.0300703	-0.0264435	0.151828	0.022809	-0.1642	-0.208041	-0.140004	0.0711856	0.086947	-0.0947604	-0.0809894	0.286787	0.0419893	-0.215716	-0.157928	-0.570838	-0.0537891	0.0490389	-0.00828695	-0.216138	0.208781	-0.0688591	0.124127	0.169075	-0.326601	-0.161785	-0.174419	0.00301027	-0.112	0.0373387
ALOXE3	0.203376	-0.0410223	-0.0685339	0.154995	-0.129263	0.351144	0.0300293	-0.200911	-0.0175862	-0.223862	-0.237319	-0.139946	-0.244863	-0.029788	-0.159502	0.0122485	-0.128603	-0.030376	-0.195523	0.0331717	0.159933	-0.0129766	0.340255	-0.122404	0.0577765	-0.047256	0.0819645	0.193847	0.260155	0.0486436	0.374104	0.126509	0.212837	0.274264	0.124524	0.00887537	-0.0739327	-0.0365086	-0.160188	-0.00234461	0.011178	-0.0430269	0.130637	0.0413904	0.00186491	0.0155272	0.110439	0.149391	0.101679
ALPI///ALPI	-0.244932	-0.0834913	0	0.12905	-0.129489	0.272219	0.100961	-0.0324903	0.220903	-0.261453	-0.0909143	-0.103743	-0.206583	-0.026885	-0.511453	0.0502305	-0.11648	-0.0415387	0.0474892	0.318292	-0.0398521	0.0891609	0.420048	-0.0604258	-0.0675783	0.0568089	-0.0914855	0.315921	0.189345	0.124515	0.349029	-0.171876	-0.0284824	0.127442	-0.08778	0.00125742	-0.0620947	-0.160452	0.215405	0.0609484	0.0718384	0.112679	-0.0968599	0.0896721	-0.0196791	-0.0403657	-0.0467291	0.0173483	0.0143547
ALPK1	-0.2051	-0.398781	0.12312	-0.163007	0.323272	-0.0314507	-0.00677347	0.232544	-0.310181	0.356479	0.168267	0.0904789	0.0591483	0.057117	0.191822	-0.0376167	0.0197535	-0.0878983	0.133698	-0.207362	0.0857735	0.049623	-0.262918	-0.0643759	0	-0.0292439	-0.228002	-0.126763	-0.0308452	-0.0595555	-0.260447	-0.0013361	-0.322983	-0.406316	-0.308686	-0.0476975	0.243457	0.157079	-0.0999885	0.00786257	0.25179	0.0739136	0.149598	-0.130404	-0.0274229	0.112729	-0.0223618	0.00891161	-0.0071249
ALPK2	0.546766	0.310823	0.609521	0.0153131	-0.399668	-0.213407	0.0859866	0.593995	-0.540256	0.929572	0.367193	-0.210891	0.193696	0.070085	0.18774	0	0.418267	-0.265138	0.239362	0.555373	0.551826	0.122015	-0.102269	0.0962729	-0.952865	-0.0751648	0.277009	-0.169994	-0.119454	-0.467473	-0.407021	0.244093	0.255612	-0.490188	-1.23979	0.602941	-0.976355	-0.484949	0.158857	0.137979	0.504721	-1.06166	-0.250702	-0.481622	0.264048	0.300745	0.831236	-0.672097	-1.56154
ALPK3	-0.242939	0.204622	0.0203953	0.253548	0.0209045	0.314837	-0.12671	-0.249231	-0.0431209	-0.43516	-0.199826	0.0196633	0.364684	-0.00151873	0.226125	-0.0680146	-0.0735459	0.225557	0.0502954	-0.0701928	-0.403098	0.0294771	0.254747	-0.237478	0.00875092	0.359437	0.131954	0.0439544	-0.0352106	0.0660257	0.460311	-0.00828314	0.23992	0.13575	-0.0774021	-0.0787458	0.191647	0.0280404	-0.0462046	0.0846496	-0.16623	-0.174089	-0.118176	-0.0325885	-0.154983	-0.198988	-0.0640202	0.0259943	-0.0232258
ALPL	-0.193919	0.133027	0.524843	0.117138	0.21264	-0.374145	0.0216546	-0.181719	-0.0709343	0.467729	-0.230633	-0.907002	0.18206	0.610114	0.290252	0.525424	0.373155	0.511666	-0.0449486	-0.168358	0.0926785	-0.267838	-0.0535965	-0.254213	-0.0322976	-0.245213	-0.357231	0.393414	0.304715	-0.0495648	-0.0171733	0.0502358	-0.229732	0.172052	-0.350573	-0.275196	-0.277219	-0.184721	0.128672	0.0215907	-0.178026	0.0993791	0.0854464	-0.140164	0.0214005	0.306107	0.30809	0.135805	-0.0848088
ALPP	0.220647	0.763469	0.338579	0.0201874	0.0070076	0.397357	-0.0592675	0.0466909	-0.0765991	-0.400373	-0.877713	-0.029346	-0.294106	-0.0576825	0.231095	-0.249858	-0.189139	0.335815	-0.63262	0.631682	-0.0796275	0.46491	0.64791	0.315635	-0.312281	-0.274403	0.427803	0.0345402	0.161482	0.0135818	0.565111	0.147403	0.256065	0.252296	0.368135	0.227536	-0.0980053	-0.167721	-0.052671	0.047513	-0.197617	0.0572014	0.00709248	0.369961	-0.162533	0.403282	-0.0108848	0.178093	0.269672
ALPPL2	0.235291	-0.0823698	0.333871	0.434874	0.0231843	-0.188527	0.122164	-0.0817609	0.0228596	-0.00263548	-0.184153	-0.0698481	-0.340415	0.208065	-0.135119	0.0439363	-0.432625	0.0865836	-0.00216007	0.673764	-0.0251966	0.203381	-0.192791	0.0540509	0.0973816	0.0523987	0.577025	0.431922	0.163854	0.355888	0.471786	0.197216	0.133629	0.065721	0.432151	0.365304	-0.39677	-0.03686	-0.278152	-0.0921841	-0.0863667	-0.0476141	-0.148753	0.160808	-0.280015	-0.313234	-0.139072	-0.31033	0.30049
ALS2	0.0157537	-0.253185	-0.107689	-0.121831	0.265384	0.180651	0.202087	0.147093	0.101009	0.277179	0.324301	0.246884	0.378651	0.1228	0.129347	0.207906	0.0868478	0.106606	0.186065	0.00945568	-0.00839138	-0.191544	-0.148353	0.027328	7.01e-05	-0.0474148	0.0537314	-0.136551	0.03058	-0.044569	-0.171265	-0.194396	-0.0809579	-0.207485	0.0365815	-0.0678115	0.19096	0.116882	0.241256	0.0151935	0.0139451	-0.0791607	0.101115	-0.00161266	-0.0265665	0.131534	-0.228824	-0.0974617	-0.341578
ALS2CL	-0.132156	-0.266129	-0.0662632	0.0599408	-0.316184	0.090806	-0.224722	-0.289767	0.102844	-0.460991	-0.162772	0.093286	0.235311	-0.170549	0.200362	0.113803	-0.19585	0	-0.177535	0.408945	0.0778522	0.169606	0.172613	0.0117431	0.419916	0.671872	0.203615	0.306761	0.130649	0.409128	0.253084	-0.282553	-0.040278	0.0686045	0.107786	0.205894	-0.0446682	-0.0212612	-0.173879	-0.193753	-0.28686	-0.448438	-0.290151	0.000564	-0.0357232	-0.0132771	0.176061	0.0298724	0.460422
ALS2CR11	0.0611243	0.0117402	0.00486326	0.0128069	-0.0466142	0.0251813	-0.0143089	0.0109601	0.0120978	-0.0348592	-0.0706134	-0.0587649	-0.0594935	0.118335	-0.0331593	0.0516663	0.0366554	-0.0407968	-0.00657082	0.0500679	-0.0202489	0.0328765	0.166423	-0.00116015	-0.0137568	0.0347257	-0.00256062	0.0573559	0.152644	-0.0109577	0.159875	-0.0227675	-0.0176516	0.13755	-0.0126047	0.0952911	-0.0340748	-0.0614228	-0.0644422	-0.0608706	-0.0429807	-0.0326738	-0.0605183	-0.00806093	0.0188937	-0.0088582	-0.00901699	0.11867	0.0306115
ALS2CR12	0.155619	-0.0482626	-0.0285144	0.167808	0.0465503	0.139507	-0.0675855	-0.0710034	-0.0532937	-0.0279655	0.00993395	0.0604315	-0.038218	-0.107429	0.226196	-0.0136557	0.0676436	-0.0442438	-0.0385504	0.182402	0.157937	0	0.133802	-0.0528607	0.0111637	-0.207095	0.0111637	-0.0741625	0.100141	0.00298643	-0.0373998	-0.0605478	0.122569	0.0103502	-0.0277987	-0.274278	0.0136137	0.0302792	0.0692735	-0.0482006	-0.0367184	0.0871453	0.0289888	-0.16318	0.0674171	0.0949893	0.0556297	0.0660815	-0.034421
ALX1	-0.0750833	0.0568581	-0.123134	0.0463181	-0.118463	-0.0420632	0.0495915	-0.165295	0.00644589	-0.115253	-0.181559	-0.148653	0.0986719	0.0786343	-0.0856624	-0.0356102	0.0126958	0.225853	-0.0948834	0.0199747	0.0915699	0.0697737	0.0665698	-0.0241632	0.0269294	0.0994182	0.0765505	0.236241	0.0523763	0.159291	0.19931	-0.00406599	-0.04285	0.0857282	-0.0731168	-0.0490093	0.00533867	0.0102496	-0.00355005	-0.00627899	-0.0644259	0.0994225	-0.203457	0.129741	0.0362906	0.02244	0.098865	0.106596	-0.023427
ALX3	0.0325546	0.109471	0.195221	-0.141138	0.114658	0.607132	0.177748	-0.0261526	0.122355	-0.124887	0.0234699	0.0189838	0.00382519	0.183086	0.197234	0.22062	0.311008	0.156217	0.011641	-0.0791645	-0.355443	-0.108774	0.112247	-0.516168	-0.0661578	-0.0172577	-0.132981	-0.118467	-0.102685	0.033936	-0.257907	0.0287986	0.113314	0.130903	0.0192032	-0.0947285	0.0733895	0.2557	0.131474	0.140004	0.287581	0.1519	0.0191884	-0.0936446	-0.113602	-0.49328	-0.159879	0.0706062	-0.11378
ALX4	0.0030942	0.350126	0.21271	0.0272412	0.0242605	0.721809	0.0809741	-0.0146832	-0.106532	-0.0354333	0.058866	0.162911	0.103264	-0.28179	0.0792112	-0.0771728	0.0777335	-0.257451	0.00624657	-0.00406504	-0.231864	0.148757	0.220771	-0.094111	-0.224047	0.000585	-0.116721	0.0827265	0.126689	-0.137539	0.106465	0.0904531	0.000585	0.347141	-0.00403547	-0.0966783	0.145974	0.0284605	0.16976	0.0569959	0.133422	0.158715	0.0871272	-0.0330229	-0.0819125	-0.464101	-0.046392	-0.118587	-0.0976291
ALYREF	-0.0749986	0.0501301	-0.253944	0.118312	0.154129	-0.487326	0.146111	-0.0375643	-0.0143337	-0.134775	-0.0079782	0.0429671	-0.237659	-0.229393	-0.0561132	-0.0740795	-0.207424	-0.333807	0.217536	-0.0627513	0.0823817	-0.0543463	-0.0996382	0.133165	-0.00971842	0.201799	0.151753	0.0440109	-0.0322111	-0.00180242	0.0951717	-0.00426269	0.00316715	-0.190603	-0.0532029	0.126902	-0.0377426	0.0168018	0.0401158	0.0672379	-0.0467906	0.0467157	0.0400324	-0.016211	0.207184	0.0943859	0.136553	0.00798035	0.139031
AMBN	-0.0555925	-0.0247474	0.122006	-0.0395374	0.0358195	0.0110021	-0.0627275	0.0032897	-0.0783782	-0.112814	-0.0606508	0.0606394	-0.124317	-0.0423837	0.100088	0.205001	-0.0145926	0.0208988	0.0628643	-0.0912318	-0.0520525	0.0631256	0.179058	0.060041	-0.102692	0.199005	0.1325	0.112364	0.195904	0.088623	0.150794	0.0692616	0.00305367	0.192345	-0.0555372	0.0145974	-0.0979342	0.0610499	-0.130064	-0.149427	-0.00885773	-0.0632882	0.183409	0.170452	-0.0329809	0.0243187	0.0673842	0.136782	-0.0797524
AMBP	0.135097	0.139828	-0.141028	-0.0980024	0.286024	-0.0392218	0.231192	0.261964	0.138099	0.169622	0.165987	0.157312	-0.193714	-0.38964	-0.241779	-0.330417	-0.335517	-0.220447	0.211839	-0.21233	0.017992	-0.463591	-0.476604	-0.118953	-0.20631	0.0275011	-0.184015	-0.0638561	-0.170728	-0.267121	-0.552321	0.00744533	-0.177761	0.121786	0.0328617	0.00727749	0.244278	0.251159	0.158406	0.12384	0.21862	0.133167	0.287943	-0.106209	-0.139476	0.0533104	-0.0924511	-0.375533	-0.0455971
AMBRA1	0.00589323	0.276961	0.0163584	0	-0.0882993	0.0828338	0.00915194	-0.159849	0.0675988	-0.250344	0.0514002	-0.0158906	0.169947	-0.0287576	0.0459228	0.259457	0.170529	0.0856047	-0.0541315	0.17849	0.307753	-0.129776	-0.252867	-0.140008	-0.0536194	0.281163	0.167776	0.144077	0.0559044	0.000715	-0.0241966	0.029047	-0.11376	-0.139158	-0.0071249	0.101789	0.0511322	0.0428863	-0.0653391	0.000618	-0.0116997	0.0761461	-0.112023	0.0822363	0.0919766	-0.0190935	-0.0980201	0.19186	0.0865197
AMD1	-0.260786	-0.557813	-0.0840063	0.115553	0.443695	-0.0479074	0.384372	0.397113	0.259741	0.860626	0.388729	0.218773	0.0881386	0.0812488	-0.380523	-0.146104	-0.244583	-0.223356	0.684788	-0.210491	-0.0800328	-0.146596	-0.417948	-0.587844	-0.0703096	-0.466187	-0.261503	-0.308269	-0.3763	-0.673897	-0.244155	-0.38239	-0.302619	-0.414119	-0.360256	-0.120287	0.184195	0.358748	0	0.431103	0.364303	0.29871	0.296244	-0.0996571	-0.00473642	-0.14694	-0.224272	-0.0834432	-0.845646
AMDHD1	-0.190739	0.557279	0.524757	-0.117896	0.281519	0.476347	-0.152718	-0.509489	0.781528	0.154952	-0.270014	-0.313081	0	-0.17247	0.481023	0.0593166	-0.335155	-0.0844107	0.352875	-0.279636	0.146379	-0.673584	-0.870996	0.380317	-0.157884	-0.0434675	-0.0308971	-0.0707827	0.508486	-0.413085	-0.569427	-0.224494	-0.226633	0.322552	-0.0682106	-0.612831	-0.306913	-0.217882	0.402307	0.115163	-0.0949688	-0.454126	0.0229721	-0.137726	-0.490702	0.765046	-0.154507	-0.422678	-0.181805
AMDHD2	0.364955	0.405769	0.0405583	0.0670719	-0.196686	0.119066	-0.114856	-0.179508	-0.0495162	-0.300508	-0.289846	-0.258944	-0.113797	-0.336719	-0.0590053	0.116534	-0.0342407	-0.284934	-0.0273681	0.119729	-0.00305367	0.198287	-0.0258689	0.186415	0.13283	0.247201	0.0166054	-0.0615463	0.306443	0.268952	0.265841	0.164731	-0.0806518	0.201136	0.163578	-0.0228276	0.00662756	-0.141284	-0.00530481	-0.0346217	-0.15674	0.191733	-0.129888	0.170438	-0.0552058	0.0271339	-0.12482	0	0.285443
AMELX	-0.00180292	-0.0378585	-0.0657167	-0.047472	-0.0329809	-0.0843134	0.0556145	-0.0238309	0.0585322	-0.075326	-0.117362	-0.0399623	-0.00643206	0.0747442	0.195605	0.120039	-0.134941	0.127921	0.14429	-0.0408936	0.13984	0.0166721	0.114966	-0.0327058	0.123881	0.110642	-0.078578	0.219531	-0.0539765	0.194826	-0.0197158	-0.0672398	0.209899	-0.0783982	-0.0566692	-0.0329576	0.0258842	-0.0139194	0.059545	0.133114	-0.0455213	-0.00958538	0.0684438	0.115209	0.00686884	0.049118	0.00869274	0.122145	-0.0814204
AMELY	-0.0539775	0.115535	-0.0216217	-0.0553594	-0.0397959	0.00224686	0.0651937	0.0228829	0.038518	0.0682321	0.0243959	-0.048368	-0.0248694	-0.0054779	-0.0538096	0.049336	-0.0634646	0.0739708	-0.0737286	0.0198193	-0.0137262	-0.0527663	0.161955	0.0500617	0.175457	-0.0583458	-0.0229263	-0.0177302	0.0999522	0.00508404	0.237948	-0.0598011	0.0317111	0.0480967	0.0452466	-0.0366516	-0.106569	0.0573254	0.0209341	0.0297217	0.0820007	0.0187759	-0.0554147	-0.0197353	-0.0689611	-0.0272455	-0.0178099	0.0482464	0.0670757
AMER1	-0.0893226	0.0801463	-0.329285	-0.0627322	0.0670805	0.113523	-0.0229106	-0.0895195	0.0431261	-0.174203	-0.271387	-0.140129	0.277068	-0.203031	0.417726	0.082305	0.253095	0.271069	-0.147213	-0.0584807	0.375823	0.0218482	0.17852	0.209918	-0.00411415	0.345346	0.0925331	0.112683	0.167519	-0.0849118	-0.0700774	0.133348	0.176203	0.0660367	0.0961247	0.000548	-0.0384178	-0.017179	-0.0822287	-0.158935	-0.0906587	-0.128588	-0.560968	0.27331	0.1092	0.042922	0.0902595	0.333412	0.389386
AMER2	0.0371633	0.190406	0.18231	0.196147	-0.219852	0.154878	-0.107728	-0.0796375	0.0207586	-0.185624	-0.0296912	-0.00441599	-0.0662856	-0.129532	-0.116063	-0.00441599	-0.0801125	-0.0997453	0.0155363	-0.132225	-0.0764637	0.0320363	0.189651	-0.0795345	0.0884094	-0.00369215	0.127216	-0.0479364	0.00405026	0.188153	0.178216	-0.00441599	0.104286	0.065753	0.0586081	0	-0.103323	-0.295818	0.158557	-0.0770812	-0.191689	0.171309	0.0380144	0.0846849	-0.281175	-0.00441599	0.0113645	0.206057	0.139491
AMER3	0.282896	-0.0437989	0.0657949	0.148888	-0.0364032	0.125883	0.0196934	-0.0556054	0.118215	-0.293166	0.00327396	-0.135295	0.142843	-0.192035	-0.00956488	-0.0787783	-0.224298	0.094924	0.121741	-0.143032	-0.195938	0.0345788	0.70356	-0.254681	-0.219107	0.0463295	0.0780363	0.0204673	0.336102	0.261206	0.308336	-0.10507	0.527193	0.0670114	-0.103854	0.167296	0.216016	0.032557	-0.0176377	-0.103631	-0.190515	0.106453	0.0426216	0.0883799	-0.150834	-0.290874	-0.0139518	-0.259673	-0.0328045
AMFR	0.131269	0.109617	0.0489702	0.249409	-0.0248661	0.0216045	-0.0998373	-0.114541	-0.135447	-0.0712862	-0.16053	-0.287842	-0.0259409	0.187398	0.311692	0.127638	0.076581	0.184806	-0.134026	-0.171186	0.112434	-0.360345	-0.79557	0.0873985	-0.0136957	-0.017909	0.046874	-0.0225496	-0.517556	-0.0155859	-0.456455	-0.00470924	-0.324776	-0.0332994	0.253801	0.363606	-0.23031	-0.00309849	-0.100018	-0.226487	0.0253563	-0.330757	-0.159095	0.0604305	-0.0961018	0.0943022	-0.189396	-0.365313	-0.332767
AMH	0.0801907	0.228277	0.14233	-0.0334878	-0.196279	0.269936	-0.0202708	-0.111294	-0.0279074	-0.47088	-0.190199	-0.16923	-0.124287	-0.0788603	0.255311	0.0887523	-0.129432	0.154811	-0.108889	-0.257556	-0.0795746	-0.050601	0.142718	0.00783062	0.071094	0.112401	0.157756	-0.010613	0.126564	-0.218935	0.465579	0.277107	0.203108	0.210026	0.0399981	0.0708389	-0.0409241	0.025733	0.150904	0.166374	0.0532131	-0.0128989	0.0436778	0.0721979	-0.152221	-0.193976	-0.0735221	0.0579324	0.194179
AMHR2	-0.0746999	0.215368	0.0277314	-0.00140858	-0.0295539	-0.0846825	-0.0681033	-0.0253181	-0.0189433	-0.185806	0.0868225	-0.0886426	-0.284016	-0.125081	0.15913	-0.0625024	-0.203126	0.0507083	-0.085947	-0.166749	0.00580788	0.105512	0.128742	0.139606	-0.272089	0.156637	0.00937557	0.0834317	0.143877	0.0147543	0.101631	-0.19795	0.138031	0.0579233	-0.0376348	0	0.10895	-0.0116363	-0.03825	0.0761447	0.0824142	-0.108122	0.0720301	0.0705557	0.071876	-0.0868425	-0.112355	0.0733976	0.138361
AMIGO1	-0.0413647	0.129876	0.141819	-0.0866194	-0.202937	0.737365	0.12662	-0.0912738	0.216288	-0.232295	-0.0565243	-0.00544071	-0.0698247	-0.132993	0.0417418	-0.20472	0.077013	0.403183	-0.0388131	0.188793	0.0245161	-0.253566	0.227065	0.151472	-0.105076	0.0381913	0.311895	-0.0212007	0.0889163	-0.00760221	0.33037	0.111198	0.182248	0.125429	0.0537171	0.0921259	0.0769134	0.218984	0.0703201	0.171943	0.355705	0.037581	0.17447	-0.0269508	0.0510259	-0.11924	-0.164342	-0.182662	0.111569
AMIGO2	-0.0943742	-0.216516	0.0526648	0.030067	-0.0793099	-0.295312	-0.142979	-0.0485044	-0.164016	-0.124513	-0.268283	0.00937128	0.000799	0.486714	0.11127	-0.128478	-0.0907068	-0.234465	-0.0322437	0.113761	0.168204	0.119084	-0.0401769	-0.00782156	0.0193648	-0.116827	0.321568	0.125095	-0.0255661	0.019609	-0.0439682	0.375076	0.228688	-0.145458	-0.0131612	0.29663	-0.0515332	0.00460672	-0.320515	-0.0980258	-0.289062	-0.162028	-0.0745158	0.0541005	0.341719	0.243155	-0.134842	0.492003	0.0794053
AMIGO3	-0.0446053	0.137688	-0.0189462	0.0149956	0.0381789	0.461736	0.0324016	0.0650248	-0.18324	0.0630503	-0.244341	-0.104508	-0.0705361	0.1268	0.158943	0.273208	0.147029	0.147951	-0.129254	-0.134615	-0.283433	0.187603	0.0116	-0.0928416	0.0360823	-0.129955	-0.196003	0.206557	0.055778	-0.0391426	0	0.0552225	0.00179291	0.123608	-0.0358295	-0.0428848	-0.135969	0.156882	-0.0742998	-0.0745978	-0.0781951	-0.0325685	0.205532	0.0344257	-0.203339	-0.166391	0.0813079	-0.181854	-0.029984
AMMECR1	0.0722647	-0.138185	0.127371	0.234144	-0.164734	-0.169354	-0.115318	0.0732746	0.0569487	0.146078	0.108498	0.0649686	-0.092226	-0.254912	0.116947	-0.25464	-0.145306	-0.364006	0.145549	0.198054	-0.0438023	0.220053	-0.0767269	-0.103894	-0.100973	0.0099926	0.105156	0.197712	0.258564	0	-0.0756874	0.0786219	0.0989199	-0.000601	-0.140256	0.0946636	-0.173632	0.0532999	0.0827279	0.239609	-0.116036	0.05654	0	0	0.0443983	-0.120615	0.0747371	-0.110518	0.333393
AMMECR1L	0.509303	-0.0411921	-0.206217	0.209491	0.134393	-0.18696	0.324396	-0.233975	-0.391477	0.106527	-0.0553794	-0.21552	0.424005	-0.0432405	0.380592	0.0585394	0.37568	0.165101	0.274136	-0.0457234	0.149487	0.0102801	0.241007	0.374094	0.138499	0.253279	0.179174	-0.145054	-0.381925	-0.138193	-0.263464	-0.117843	-0.0998588	0.157029	0.0970478	-0.114492	0.171734	-0.0544662	0.0168543	0.165877	-0.126434	-0.0496011	0.0152264	0.0823164	0	0.176678	0.00849533	-0.0134492	0.139824
AMN	0.266929	0.489953	0.185253	-0.00297642	-0.075634	-0.492208	-0.543576	-0.20629	-0.461067	-0.0376081	-0.441424	0.173604	0.450761	0.417477	-0.00740051	-0.390142	-0.0376101	-0.665212	0.0239391	-0.339888	0.16421	0.0789385	-0.130935	0.298993	-0.32629	0.676418	0.667894	0.568289	0.187391	0.505393	0.563959	-0.0938664	-0.376127	0.434486	-0.325569	0.274359	0.00906849	0.151806	0.44758	0.153527	-0.0935841	-0.175279	-0.438791	0.48089	0.157993	-0.573768	-0.618869	-0.28564	0.751597
AMN1	-0.04211	-0.00312042	-0.302556	-0.252804	0.179807	0.0443692	0.272548	0.238101	0.0646091	0.466596	0.167752	0.294272	0.113031	0.0654769	-0.0867686	-0.166479	0.176893	0.152705	0.05692	-0.184542	-0.0342889	0	-0.0544209	-0.254695	-0.00510931	-0.108586	-0.0429716	-0.292616	0.0400662	-0.211195	-0.316355	0.158324	-0.146112	-0.0694628	0.0157657	0.215868	0.00119352	-0.027194	0.00166273	0.0160542	0.175468	0.0669465	-0.150909	0.200636	-0.000775	0.118679	0.252406	0.04989	-0.469259
AMOT	0.00263405	0.153508	-0.12735	-0.00027	0.216425	0.163251	-0.129908	0.151721	0.290518	0.0330997	-0.297445	0.101711	0.11311	0.177122	-0.243518	0.0913897	0.0737181	-0.065835	-0.045588	-0.165318	0.0566654	-0.0924778	-0.366521	0.0348067	-0.00510979	0.560406	-0.211768	0.553444	0.0467291	-0.0513635	0.0422068	-0.0322261	0.0245414	-0.00269651	-0.112303	-0.0917773	-0.012085	0.20537	-0.163139	-0.160114	-0.138941	-0.234387	-0.02808	0.145389	-0.0992265	-0.0625892	0.0871296	0.000645	0.0016551
AMOTL1	0.000755	0.739441	0.316941	-0.115609	-0.0832567	0.0152965	0.659483	0.167144	-0.0887747	0.182325	-0.0280762	0.314388	0.20112	0.910233	0.260145	0.12767	0.0011406	0.453437	-0.0461068	0.0398474	0.289187	-0.122488	0.320741	-0.112396	0.127728	0.166359	0.0916643	-0.0467572	0.468427	-0.0143013	-0.229367	0.597998	-0.133707	-0.307385	-0.548571	-0.181115	0.532265	0.0711541	0.0143352	0.37754	0.0084343	0.102079	0.0320392	0.000601	-0.174272	0.474314	-0.0593758	-0.0791283	0.253258
AMOTL2	0.183816	-0.0410385	0.0153737	0.0165234	-0.148001	-0.181056	-0.1842	-0.303982	-0.216087	-0.132198	-0.168432	-0.5243	0.348751	0.55699	0.103564	0.10104	0.0129557	-0.178235	-0.306331	0.139395	-0.0908899	-0.14941	0.142033	0.174832	0.0932717	0.2866	0.218331	0.168976	0.0806537	0.130216	-0.0372334	-0.0955124	0.0916677	0.261963	0.198229	-0.0517283	-0.127949	0.0748997	0.00307655	-0.157463	-0.13884	-0.148708	-0.224757	-0.0588341	-0.109406	0.105029	-0.192068	-0.0911388	0.368672
AMPD1	0.0958891	0.0986404	-0.14304	-0.046864	-0.0850797	-0.111123	0.0398374	0.124618	0.193445	0.312146	-0.0341511	-0.130363	0.0212941	0.473517	-0.0998077	0.141929	0.0825458	0.116828	-0.00819159	0.0206809	-0.0380077	-0.0620551	0.396718	0.215729	0.055162	0.387657	-0.0173368	-0.0167003	0.0851626	0.0949392	0.15751	-0.0710511	-0.110699	0.0689716	-0.0928922	-0.0679073	-0.163528	0.0503154	-0.068769	-0.113529	-0.0336795	-0.0531888	0.00521183	0.211201	0.024756	0.0567074	-0.0351963	0.0585976	-0.0506835
AMPD2	0.105503	-0.093308	-0.130098	0.00695372	-0.268711	-0.0315738	-0.323734	-0.269865	-0.462747	-0.492697	-0.322986	-0.310725	0.281172	0.0608449	0.220239	0.179088	0.070199	0.33825	-0.102344	0.091475	0.175148	0.00939035	0.278318	0.26615	0.00641489	0.416753	-0.0401111	0.0159574	-0.0437427	0.0230422	0.358591	-0.169969	-0.0917749	0.0905972	0.0729885	0.302745	-0.384098	-0.245281	-0.0537496	-0.277293	-0.335003	-0.459913	-0.408112	-0.0534596	0	0.0115628	0.222184	0.409459	0.334349
AMPD3	-0.00217438	0.28689	-0.0409565	-0.025342	-0.138026	0.249763	0.0772824	-0.0373125	0.125198	0.24229	0.116582	-0.0678301	0.264293	0.0447941	-0.16116	0.0638766	0	0.369052	0.200109	-0.0482426	-0.0631518	0.10005	-0.0460405	0.137207	0.198367	-0.0237832	0.0199981	0.0688028	-0.0801787	-0.11247	0.131817	0.0335331	-0.0337882	-0.423202	-0.0564637	-0.0453944	-0.0874753	-0.115343	-0.0954695	0.0878854	0.157855	0.1345	0.289633	-0.148563	-0.0815873	0.0425506	-0.132827	-0.00327873	-0.0403566
AMPH	0.0491233	-0.0017724	0.0844383	0.0363798	-0.0168505	0.405686	0.0212083	0.0301032	0.0632267	0.037384	-0.13588	0.00166369	-0.0133252	-0.0393643	-0.020967	-0.153185	0.0781712	-0.0140276	-0.207597	0.0940814	0.266944	0.106838	-0.119202	-0.181075	0.126191	0.0442862	0.103196	0.0166078	0.0756173	0.0505867	0.0598936	0.00794744	-0.107327	0.206581	0.226163	0.0281687	0.0478377	-0.0434933	0.0816512	-0.0651731	0.104353	0.139618	0.0539966	-0.044755	-0.0300279	-0.00878859	-0.13572	-0.0342689	0.0359764
AMT///AMT	0.254574	0.0784717	0.0811815	0.0876985	0.00180054	-0.545377	-0.394155	-0.488309	-0.116241	-0.364438	-0.223751	-0.393589	-0.064323	-0.0847101	0.0444198	0.0493865	-0.0745439	-0.257078	-0.0358133	0	0.424565	-0.183839	-0.0414286	0.12781	0.264809	0.290633	0.168797	0.191805	0.40098	0.180715	-0.0656972	-0.0942717	-0.281504	0.00147152	0.294623	0.1892	0.0556645	-0.0666962	-0.0744929	-0.0186605	-0.233792	-0.189988	-0.168165	0.251194	0.234131	0.421133	0.111084	0.264548	0.190376
AMTN	0.00558138	-0.0464954	-0.0643244	-0.0287967	-0.12913	0	-0.0599861	-0.163877	0.00567341	-0.144913	-0.108171	-0.0109181	-0.0295248	0.0867314	0.0189323	0.018321	0.0431876	0.00974369	-0.11731	0.0195212	0.0155559	0.0627723	0.415795	-0.0263095	0.0165114	0.0809946	0.21721	0.298812	0.202123	0.351124	0.123051	0.0202789	0.121628	0.043335	0.0377216	-0.0379181	-0.177045	-0.0643911	0.0153017	0.00255966	-0.130467	-0.159344	-0.061646	-0.07587	0.00771284	0.018014	0.173759	0.2219	0.086165
AMY2B///AMY2A///AMY1C///AMY1B///AMY1A	-0.0979139	0.0108216	-0.402301	-0.320905	0.0288214	-0.349651	0.124969	0.101325	0.132946	0.500765	0.399748	0.28479	0.260575	0.0212908	0.127114	-0.345397	-0.0120736	-0.00731778	0.0472109	0.0272304	0.044099	-0.0975811	-0.188733	-0.112632	0.139644	0.0107489	-0.16081	-0.154105	0.0973645	-0.0160519	-0.0352403	-0.0381236	-0.324412	-0.475176	-0.0695754	-0.042923	0.383233	-0.0053575	0.196106	0.143287	0.163676	0.344155	0.262709	0.140217	0.167699	0.265595	-0.0297478	0.390877	-0.4188
AMZ1	0.297016	0.364419	0.113237	-0.0242596	-0.0854826	0.161226	-0.151564	-0.00741386	-0.155549	-0.382182	-0.0587463	-0.130721	-0.471807	-0.200353	0.0288939	-0.0567622	0.0214868	0.185309	-0.273426	0.0899634	-0.15449	0.0675454	0.143648	-0.0750318	0.209506	-0.109214	-0.11407	0.0279155	0.254504	0.299775	0.467894	0.218149	-0.134948	0.445655	0.414154	0.225028	0.0146956	-0.0711184	-0.24665	0.140708	0.0107331	-0.0840893	-0.0825653	0.190845	-0.0120611	-0.107525	-0.105171	0	0.0520306
AMZ2	-0.130384	-0.158319	-0.179874	0.0218496	0.364531	-0.0820899	-0.0711317	0.480251	0.0494266	0.317276	0.395294	0.308504	-0.0485549	-0.173451	-0.327017	-0.253243	-0.252254	-0.0851932	0.317564	-0.326024	0.124139	-0.136957	-0.340825	-0.0752015	0.078485	-0.232485	-0.328865	-0.428763	-0.400689	-0.316982	-0.433987	-0.0119863	0.113796	-0.214826	-0.0842609	0.0224762	0.102437	0	0.21526	0.125207	0.0945983	0.230846	0.244051	-0.0966639	-0.235851	0.199652	0.0275731	0.0767283	-0.420745
AMZ2P1	-0.173161	0.343111	-0.218248	-0.210925	0.241378	-0.281184	0.0860691	0.447632	0.26641	0.690019	0.294532	0.527401	-0.287173	-0.434603	0.396847	-0.368468	-0.300509	-0.248147	0.914207	0.0650158	0.226899	-0.0143261	-1.07662	-0.0398827	0.1761	-0.290557	-0.212876	-0.138034	-0.398405	-0.440587	-0.268421	0.158923	-0.273088	-0.529289	-0.0246978	0.231841	0.0943222	0.496707	-0.151182	0.0280528	-0.335689	0.467697	0.316153	0	-0.395488	0.000528	0.319502	-0.201065	-0.547422
ANAPC1	0.0749559	-0.00382662	0.138019	0	0.0900464	-0.0393643	0.154391	0.286488	-0.0601807	0.427154	0.41433	0.137491	-0.179107	-0.118091	0.0641575	-0.0213065	-0.130002	-0.140915	-0.0623093	-0.0287938	0.203862	-0.291645	-0.582327	-0.401288	-0.0907607	0.656403	0.0414143	-0.176611	0.0143671	-0.28829	-0.582591	-0.0574908	-0.325046	-0.302832	-0.148909	-0.174401	0.154503	0.15143	-0.116431	-0.145159	-0.0550966	0.0405498	0.0261755	-0.0774431	0.0444293	0.153843	0.0199084	0.225333	-0.193022
ANAPC10	0.0122733	-0.497411	-0.293743	-0.186402	0.304848	-0.305493	0.164823	0.108736	0.082921	0.54934	0.0781345	0.0252814	-0.413984	-0.3681	-0.210783	-0.109527	-0.293205	-0.0417924	0.148779	0.0698495	-0.0239539	-0.222373	-0.496888	-0.248694	-0.226794	-0.70066	-0.285629	-0.535266	-0.337697	-0.225337	0.0651889	-0.0871539	0.0585971	-0.16358	-0.136677	-0.124446	0.108262	0.218496	-0.103748	0.096653	0.225301	-0.168212	0.161913	-0.0126333	-0.102955	-0.327641	0.386799	-0.0908914	-0.345035
ANAPC11	-0.0820463	-0.130546	-0.0371246	0.0703108	-0.148749	-0.0515218	0.0192449	0.242929	0.221545	-0.00164938	0.090564	-0.048888	-0.272917	-0.560274	-0.413214	-0.277276	-0.453609	-0.684776	-0.0664406	0.0323486	-0.0354187	-0.156531	-0.3094	0.0305629	-0.15564	0.0295339	0.0359337	-0.147844	0.0950089	0.0961227	-0.18065	0.0152361	0.0733233	-0.0399199	0.148034	0.0508435	-0.109571	-0.000456095	-0.0138905	0.0552855	0.164293	0.359798	0.208055	0.0123255	0.0705113	0.0945864	-0.0305665	0.023474	0.058392
ANAPC13	-0.0393372	-0.0454941	-0.345259	-0.00048	0.23488	-0.396384	-0.142971	0.0709753	0.119164	0.276901	0.13068	0.108312	0.180423	-0.348804	0.090519	0.0479822	0.33024	0.176503	0.307687	-0.122029	-0.0390368	-0.357223	-0.417844	-0.212973	-0.163065	-0.50375	-0.414133	-0.464887	-0.294343	-0.304711	-0.442813	-0.18997	-0.150227	-0.31259	-0.31565	0.0855246	0.217702	0.265364	-0.0599804	0.130445	0.0697746	0.339643	0.0177984	-0.301246	-0.0590696	-0.15098	-0.261808	-0.46995	-0.595204
ANAPC15	0.092545	-0.178318	-0.0301585	0.11381	0.13079	0.0900931	-0.101911	0.117877	-0.104954	-0.00172949	0.00394869	0.0404062	-0.19365	-0.0958571	-0.157764	-0.273311	0.00577831	0.0253987	0.040967	-0.210499	0.23548	-0.247297	-0.245959	0.236672	-0.0534124	0.118684	-0.0952454	0.0389314	-0.128691	0.0155506	-0.201036	0.0682702	-0.158306	0.0335641	0.0535264	-0.0693998	0.151343	0.0348167	0.643859	0.0499134	-0.0100284	-0.0114799	0.0138726	0.182151	0.026494	0.256341	0.184976	-0.181487	-0.155058
ANAPC16	-0.0121508	-0.20646	-0.0844078	0.0962811	0.285696	-0.33054	0.168537	0.0192013	0.148623	-0.0211525	0	-0.0296927	-0.0914812	-0.0232296	-0.339252	-0.26611	-0.262448	-0.0739174	0.211127	-0.0613241	0.136893	-0.368463	-1.1072	0.265828	-0.0205412	-0.133298	-0.190743	-0.0925026	-0.199835	-0.183798	-0.559783	-0.256836	-0.285842	-0.37243	-0.207209	0.0903435	0.286407	0.117281	0.0200672	0.129325	0.0137482	0.0891571	0.0651092	0.113041	0.0447474	0.160689	0.045289	-0.176402	-0.385369
ANAPC1P1///ANAPC1	0.0804815	-0.304998	0.0897346	-0.0492489	0.13428	-0.796848	-0.194552	-0.103304	-0.172808	0.0616734	0.0921593	0.0556653	0.103904	-0.180605	-0.292558	-0.188374	0.0070231	0.00693369	0.0153461	0.0231178	0.219043	-0.043257	-0.28051	-0.0229516	0.252484	-0.320557	-0.0907807	-0.254661	-0.197258	-0.15794	-0.32615	-0.0212118	-0.0774908	-0.383007	0.44291	-0.131774	0.0366042	-0.0839348	-0.292293	-0.10686	-0.324174	-0.234738	-0.0158505	0.0596201	0.182402	0.11077	0.139372	0.23635	-0.249022
ANAPC1P1///LOC285074///ANAPC1	-0.0856767	-0.0684705	-0.0746417	-0.164507	0.193831	-0.0988307	0.0570669	0.0509582	0.0643635	0.284829	0.342044	0.234677	0.247282	-0.0717535	0.0985331	-0.00513363	-0.0082612	0.21819	0.0763998	-0.0344248	0	-0.216943	-0.439534	-0.180807	0.0711341	-0.0140634	-0.224472	-0.247026	-0.156983	-0.348002	-0.387681	-0.188426	-0.183121	-0.0932975	0.146344	-0.223685	0.255033	0.194567	0.0232749	-0.0133257	0.0469794	-0.0121932	0.144475	0.0169063	0.110134	0.15775	0.00804329	0.08145	-0.208158
ANAPC2	-0.0565624	0.024394	0.0459175	-0.0193763	-0.272944	-0.126828	-0.101721	-0.140549	-0.149376	-0.369068	-0.395928	-0.327943	0.0833526	0.0134025	0.204908	0.0707002	-0.0388479	0.165867	-0.127194	-0.0146213	0	-0.0538039	0.120345	0.0258317	-0.0393825	0.126819	0.0621486	0.326073	0.243748	0.200217	0.100985	0.0525532	-0.0334086	0.0799866	0.205204	0.343477	-0.0921774	-0.034946	-0.213982	-0.359038	-0.0800791	-0.141991	-0.0722866	0.0558543	0.00447893	0.158154	-0.0372982	-0.0281262	0.218747
ANAPC4	-0.0434413	-0.229777	0.0260029	-0.14096	0.410465	-0.621161	0.320103	0.113166	0.157878	0.617407	0.153206	0.280739	0.265967	-0.0105214	-0.268257	-0.0136075	0.292148	0.032413	0.169883	-0.0791635	-0.0063591	0.192914	-0.0824451	-0.027626	0.115995	-0.386878	-0.520106	-0.271687	-0.501802	-0.123973	-0.482329	-0.499006	0.0174708	-0.330337	-0.0881762	-0.0674205	0.228387	0.106436	0.00866318	-0.191172	0.0686622	0.0233932	0.468621	-0.0495882	0.0836697	-0.159292	0.0799718	-0.0737553	-0.499794
ANAPC5	0.0933046	-0.133399	0.0160027	0.0164661	0.0371046	-0.324754	-0.163682	-0.15651	-0.290422	0	-0.0212917	-0.0283222	0.156017	-0.141818	-0.032032	-0.180431	0.0923414	0.107781	0.115843	-0.180602	0.0823955	-0.249127	-0.468112	-0.0422096	0.207097	-0.122581	-0.367726	-0.26773	-0.293281	-0.279428	-0.448531	-0.088398	-0.285678	-0.219192	-0.0386534	0.197004	0.165484	0.0141182	-0.190806	-0.0195742	-0.0798702	-0.243084	0.092248	-0.0398912	-0.108034	-0.0284119	-0.01754	-0.221635	-0.362789
ANAPC7	-0.0176926	-0.232712	-0.0313215	-0.0488448	0.226633	-0.284586	0.0414767	0.175592	-0.27459	0.181445	0.12682	0.106399	0.0665264	-0.384128	-0.217208	-0.221553	-0.239599	-0.11488	0.173139	-0.0603313	0.15099	-0.268744	-0.346529	-0.081707	-0.0496583	0.0273337	-0.304539	-0.162622	-0.275531	-0.389119	-0.392456	-0.278739	-0.0770054	-0.165644	-0.177633	-0.0210381	0.0831943	0.163478	0.0829673	0.257477	0.0983939	-0.0462627	0.152858	-0.059402	0.0323038	0.067945	-0.0770459	0.00339985	-0.232522
ANGEL1	0.151962	-0.0319262	0.114544	0.00698757	-0.195897	-0.249686	-0.168958	-0.472253	-0.160521	-0.0583591	-0.105136	-0.139948	0.512368	0.140655	0.393455	0.176286	0.217231	0.264804	-0.163486	0.127673	0.0401278	0.0037961	-0.0578055	0.140246	0.312819	0.0945382	0.174586	0.254604	0.323631	0.122279	0.435605	-0.142594	-0.193249	-0.11088	0.455873	0.0816259	-0.155445	-0.0307403	-0.0391679	-0.1672	-0.378616	-0.168706	-0.0424356	0.105805	0.0206752	0.190241	-0.0467229	0.216572	0.241558
ANGEL2	-0.00561714	-0.36969	-0.114059	-0.0861177	0.331659	-0.157906	0.241727	0.0776405	0.173111	0.384907	0.410745	0.244152	0.22759	-0.0531945	-0.0697155	-0.156949	0.0590696	0.0439777	0.263661	-0.147916	0.11863	0.116463	-0.33019	0.112078	0.0950961	-0.142975	-0.277476	-0.124375	-0.0628338	-0.125083	-0.383514	-0.273559	0.0281582	-0.252955	-0.0874891	-0.0944233	0.134479	0.210941	0.245174	0.108405	0.0932608	0.0990734	0.428133	-0.0730643	0.166101	-0.0390806	-0.0321112	0.15724	-0.388119
ANGPT1	-0.0992389	0.232386	0.0118289	0.044138	-0.0508518	-0.0442839	0.0217199	-0.0843697	0.0218091	-0.0401764	-0.0941768	0.0458326	0.148518	0.126976	-0.0154238	0.0263453	-0.172728	-0.101938	-0.134311	0.30045	0.0321746	-0.065208	-0.118368	0	-0.0699439	-0.0864005	0.087038	0.193688	0.143676	-0.126487	0.226351	-0.0117211	0.130499	0.0319614	-0.0366411	-0.0143437	-0.0501833	-0.0845847	0.000142	0.0783868	0.0950746	-0.117078	0.163387	0.141005	-0.0433788	0.107487	-0.123943	0.117452	0.0552115
ANGPT2	-0.0991497	0.285095	0.0166082	0.0363483	-0.0175791	-0.291137	-0.0198431	-0.317381	-0.387889	0.327116	-0.32655	-0.250154	0.432824	-0.198943	-0.224737	-0.13673	0.406383	0.0021019	0.411903	0.679279	-0.0584345	-0.218332	0.351827	-0.182245	-0.431213	-0.10113	-0.271798	-0.418218	0.439159	-0.271336	-0.111707	0.00796795	-0.287738	-0.393504	0.212694	0.0305724	0.166102	-0.447924	-0.265148	0.518658	-0.0166326	0.723878	0.338881	-0.186882	0.32902	0.332798	-0.140186	-0.242216	0.012989
ANGPT4	0.0562797	0.0962887	0.00873566	0.143117	-0.144085	0.0821209	0.0124092	-0.0339208	0.0953841	-0.0480032	0.0348539	0.0810819	-0.131946	-0.0295172	0.110204	0.0164309	-0.19229	-0.0684824	0.103825	-0.14532	0.0985727	-0.14597	-0.00972366	0.0213833	0.0508461	-0.0655446	0.0310225	0.104591	0.0370936	0.262618	-0.0778093	0.171099	-0.051589	-0.0250101	-0.211709	-0.00480223	-0.100629	0.0154939	0.00408936	0.00665617	0.0139599	0.0180693	0.0681295	0.00306606	-0.28267	-0.113116	-0.0523844	-0.31904	0.000508
ANGPTL1	0.38055	0.191655	-0.588352	-0.243129	-0.168976	0.246019	0.250794	-0.21435	0.0728636	0.475835	0.419797	-0.00105858	0.278336	-0.357807	0.0464492	-0.341427	0.327671	-0.114793	-0.134514	-0.359585	0.547044	-0.0515604	-0.780961	0.0910449	-0.0103221	-0.0617871	-0.187428	0.0493274	-0.205358	0.0129509	-0.340248	0.12974	0.0349298	-0.186913	0.0623131	-0.393091	0.146301	0.0405083	0.288753	-0.508198	0.481128	-0.0640621	0.518028	-0.119848	-0.0428567	0.664303	0.0476856	-0.161736	-0.089098
ANGPTL2	0.0257554	0.0442286	-0.0992489	-0.128647	-0.346742	-0.220253	-0.120623	-0.0771637	0.150126	-0.0830135	-0.0178146	-0.240788	0.166906	0.23862	0.121859	-0.116429	0.239254	0.00989628	-0.150811	0.217153	0.162724	-0.375521	-0.00945044	0.0223703	0.0673742	0.128465	0.235636	0.169543	0.0812411	0.185434	0.00789356	0.197133	0.0977721	-0.105336	0.0270109	0.013278	-0.22093	0.168355	-0.271523	-0.0205994	0.0443306	-0.0445356	0.11956	-0.102245	0.0861716	0	-0.186883	-0.104019	0.131213
ANGPTL3	0.159825	-0.486086	0.0298185	-0.0318155	0.832174	0.268998	0.247707	0.730407	0.274192	0.829209	0.665488	0.544494	-0.0546055	-0.310611	-0.220306	-0.103733	-0.166302	-0.324912	0.572304	-0.541064	-0.0226688	-0.206004	-1.45302	-0.439697	-0.28106	-1.11855	-0.737844	-0.730056	-1.48743	-0.870886	-1.72738	-0.113963	0.0139437	-0.258933	0.265499	-0.0514355	0.501111	0.183321	0.118775	0.130705	0.178502	0.389343	0.399022	-0.255193	-0.627497	-0.46571	-0.137484	-0.833113	-1.31755
ANGPTL4	-0.391461	0.224468	-0.217855	0.215326	-0.714295	0.366934	-0.212501	-0.431917	-0.357373	0.0112381	-0.436973	-0.252176	-0.977062	0.0556998	0.675701	-0.900533	0.228077	-0.00551653	-0.0736957	-0.03339	0.765115	-0.555968	0.0850124	0.596402	-0.283998	-0.00239897	0.309974	-0.252896	-0.0857124	0.278081	0.209617	0.183287	0.0529189	-0.170129	-0.332037	0.795204	-0.213901	-0.113806	0	0.059164	0.229685	-0.0470819	-0.59602	-0.17327	0.0567985	0.444993	-0.138303	-0.627678	-0.425078
ANGPTL5	0	0.2863	0.0814571	0.0764785	-0.067481	0.00275183	0.0362768	-0.0995212	0.0519052	-0.108898	-0.113866	-0.0343514	-0.069027	-0.000687	0.0628843	0.034689	0.00278282	0.0260944	-0.00493765	0.0290475	0.0130739	-0.026185	0.130627	0.0103889	0.0139914	0.0106468	0.0896487	0.180938	0.0829277	0.0468326	0.0940475	0.120436	0.0755301	0.0639839	0.0611925	0.0828466	-0.0530252	-0.0709109	-0.0244265	-0.0610685	-0.0648971	-0.0635085	-0.0860944	0.0270185	-0.0196471	0.0940156	0.0365777	0.0113444	0.061089
ANGPTL6	-0.0584817	0.377201	0.082397	-0.00949478	-0.14835	-0.251649	-0.187903	-0.150484	0.186879	-0.0981679	-0.249693	-0.252832	0.0298901	0.370415	0.0550399	0.184202	0.259134	-0.229979	-0.0879183	0.0643201	0.0743446	-0.506155	-0.399542	-0.224847	-0.0765734	0.304988	0.114473	0.0308738	0.303414	0.0170498	-0.0974312	0.144258	-0.285432	0.0530901	0.0965862	0.0536756	-0.14434	0	0.0972738	0.286908	-0.0533547	0.0636296	-0.0318317	0.154494	-0.0152211	0.390361	-0.259242	-0.209447	0.249565
ANGPTL7	-0.0740786	0.0543299	-0.021585	-0.0428815	0.0156045	0.0790358	0.032227	0.0234575	0.0694022	-0.00218678	-0.00218678	-0.0294561	-0.118533	0.00582361	-0.0718913	0.172668	0.0275955	0.23121	-0.18532	0.10533	0.000877	0.0156045	0.193017	0.0722423	0.018333	-0.0715504	-0.0796604	0.0853019	0.0750732	0.0893512	0.271971	0.040791	-0.00942659	0.0969419	-0.0762095	-0.00102139	0.0944324	-0.0643387	-0.015419	0.0901928	0.0108914	0.0110869	-0.0459709	-0.0511074	-0.0980368	-0.137091	0.165939	-0.0750318	-0.0411501
ANGPTL8	0.0642753	-0.327999	-0.790311	0.89782	0.424211	-0.317637	-0.633975	-0.378589	-0.584093	-0.59404	-0.306323	-0.259784	0.201612	-0.836908	-0.0599174	0.654166	0.475465	-0.49211	0.421465	0.580446	0.179149	-0.32549	-0.0881839	0.145098	0.595924	1.10675	0.155816	0.0614743	-0.346874	0.285941	0.164257	-1.0718	0.182612	0.234932	0.847311	0.0337706	-0.542514	0.343525	-0.268122	-0.502416	0.0970588	-0.38281	-0.0389562	0.126934	1.03149	-0.988222	1.00325	0.774056	0.682455
ANK1	0.15956	0.124151	0.181815	0.0704193	-0.058373	0.167429	0.0449243	0.012373	0.0363164	-0.137157	0.00713968	-0.136379	-0.214735	0.119302	-0.0901632	-0.0382462	-0.0455384	-0.0029974	-0.102469	-0.0387897	-0.0617228	-0.00317001	0.151317	-0.0579515	0.241611	-0.049921	0.0818925	0.214764	0.0229993	0.162778	0.261548	0.0417304	0.109697	0.194435	-0.0554404	-0.0833759	0.0438051	0.0862637	0.0771608	-0.0585127	0.0490055	0.0573449	-0.0573468	-0.0764961	-0.168298	-0.137432	0.0205812	-0.0823016	-0.0371799
ANK2	-0.00563097	0.0433311	-0.0929527	0.0045166	-0.0318885	0	0.0928373	-0.00486326	-0.0712433	-0.00870419	-0.0794754	-0.0999889	0.0490994	0.184426	0.0424585	0.0634575	0.188573	0.142455	-0.200671	0.0416088	0.0501552	-0.109414	-0.0467625	-0.0217562	0.14351	-0.118701	0.0127182	0.143881	0.15482	0.0228615	0.0774446	0.155166	-0.179642	-0.0684056	-0.169471	-0.0507741	-0.12059	0.021327	-0.188483	0.0636239	-0.129792	0.00996828	0.0511436	0.196646	-0.134822	0.0988913	-0.16574	-0.037879	0.0372596
ANK3	-0.279751	-0.336943	-0.256303	-0.228655	0.0122356	0.141385	0.376563	0.170234	0.149166	0.344869	0.097414	-0.0577083	0.453258	0.247059	-0.240604	-0.343018	-0.0291018	0.104405	-0.480264	0.337106	0.255567	-0.447705	0.226757	-0.164138	0.201416	0.00742865	-0.069838	-0.0783663	0.055841	0.0800624	-0.113031	0.132289	-0.169315	-0.26044	0.121943	-0.669243	-0.240877	0.46263	-0.353932	0.0619392	0.245058	0.221118	0.11434	0.108553	0.0162263	0.206359	-0.163338	0.147969	-0.163518
ANKAR	-0.145816	-0.214691	-0.229121	-0.262358	0.390044	0.0490417	0.33117	0.154568	0.197316	0.668677	0.426646	0.5253	0.312371	-0.10244	-0.042686	0.0509653	-0.117436	0	0.183094	-0.155014	0.0830827	-0.201057	-0.158119	0.0940833	0.0756612	0.04738	-0.473197	-0.31482	-0.256412	-0.120836	-0.559979	0.0839057	0.105612	-0.0677652	0.000816	-0.29234	0.0801191	0.209831	0.121074	0.108967	0.267789	0.167259	0.416803	-0.131407	-0.079442	0.11764	0.159225	0.184411	-0.265307
ANKDD1A	0.0848308	0.283309	0.0989885	0.0563245	-0.218166	0.174645	-0.0125957	-0.0142412	-0.213055	-0.182076	0	-0.149148	-0.166575	-0.181477	-0.12635	-0.126259	-0.046402	-0.0162611	0.000309	0.199805	-0.0711069	-0.179812	0.25451	0.00134039	0.0929775	0.0832162	0.046536	0.105155	0.190459	0.184399	0.356226	-0.0179734	0.121882	0.00857401	0.00611591	-0.0761213	-0.0842171	0.0374174	-0.242669	-0.121552	-0.0522418	0.285391	0.168584	-0.0150642	0.0194612	-0.0179124	-0.239949	0.023057	0.049005
ANKDD1B	-0.222473	0.0184879	-0.23105	-0.0190787	0.0348225	0.190986	0.280572	-0.0326142	0.0880198	-0.0870452	0.00787783	-0.0406714	0.0901184	0.106426	0.199575	-0.133996	-0.059691	0.0218701	-0.238437	-0.198009	0.0893393	0	0.00943708	-0.00357437	0.118824	0.120612	-0.102838	0.0241823	0.0402045	0.0374937	0.276153	-0.0901203	0.00864744	-0.122237	-0.152547	0.0220342	0.0560551	0.0356555	0.0440078	0.00687933	-0.0189424	0.11548	-0.144211	0.0412402	-0.25404	-0.0956998	-0.0690465	0.255453	-0.0565705
ANKEF1	0.20017	-0.0925012	0.156036	0.0295534	0.155919	-0.086184	-0.119413	0.195115	0.000214	0.203101	0.127303	0.172263	0.224739	0.23276	-0.321285	0.184231	0.019773	-0.0446472	-0.118834	0.026907	0.165066	-0.111329	-0.573345	0.293843	0.0187302	0.0333352	0.0871868	-0.0772829	-0.214508	-0.0634575	0.0808806	-0.0437484	-0.0825233	0.0800538	-0.171056	-0.0824237	0.145005	0.0234179	-0.300216	0.0908489	-0.253662	-0.282395	-0.0518551	-0.4101	0.0708904	0.204829	0.0753407	-0.263276	-0.284016
ANKFN1	-0.0329156	0.0999532	0.0148354	0.0787406	-0.0705318	0.174405	0.0264015	0.0369196	0.170549	-0.0161233	0.0883598	-0.0668454	-2.77e-05	0.0315895	-0.00994778	-0.0062151	0.00154591	0.13981	-0.00411987	0.00750637	-0.0848999	-0.0351171	0.149885	-0.0611014	0	-0.0886903	0.0109034	-0.0379214	0.0492253	0.0538912	0.00710106	0.116814	0.0152316	-0.00250578	-0.0458589	-0.0117798	0.0140314	0.0626073	0.0304394	-0.0439019	0.0346375	0.186145	-0.0437264	-0.0876322	-0.0670886	-0.0682888	-0.0408034	0.0144386	-0.100023
ANKFY1	0.0352707	-0.102403	-0.170087	-0.210988	0.10348	-0.219839	0.395299	0.153917	-0.0920033	0.116134	0.107078	-0.085609	0.170316	0.205482	0.018528	0.0499005	0.213954	0.313352	-0.0389996	-0.22088	0.0878849	-0.334377	-0.502239	-0.027308	-0.0939446	-0.0409937	-0.0103736	-0.288354	-0.162	-0.220909	-0.473792	0	-0.388436	0.0754747	-0.703141	-0.0551186	0.0277696	0.0702739	0.0142474	-0.0856328	0.225457	0.105903	0.162206	-0.0333896	0.0947638	0.0584025	-0.384459	-0.428772	-0.233769
ANKH	0.0933428	0.322201	-0.219171	0.160111	0.188388	-0.0643559	-0.11348	0.00415802	-0.521215	0.0227537	0.0854826	-0.178368	0.556411	0.0832796	0.206005	0.385708	-0.0208139	0.370853	0.31267	-0.0935459	0.263141	-0.273143	-0.618284	-0.0352821	-0.134481	0.425287	-0.0242901	0.169379	-0.308978	-0.0813208	-0.208974	0.0528755	0.00568295	-0.0688953	-0.00203896	0.19243	-0.0169525	-0.191528	-0.284679	0.0129194	0.105829	-0.0938034	0.14384	-0.179007	0.307376	0.192714	-0.191731	-0.000732	-0.153823
ANKHD1-EIF4EBP3///ANKHD1///EIF4EBP3///ANKHD1-EIF4EBP3///ANKHD1///EIF4EBP3	-0.075963	-0.220849	-0.128096	-0.19418	0.0545664	0.156057	0.134314	0.0283613	0.0858679	0.263922	0.263052	0.250235	0.216497	0.0287476	0.167147	-0.0736923	0.0375824	-0.00356007	0.0849819	-0.0830336	0.0735998	-0.138374	-0.129797	-0.0897732	-0.0491333	0.0887871	-0.075676	-0.00189209	-0.0614119	-0.165508	-0.143754	-0.0609827	-0.0541124	-0.2757	-0.0330439	-0.280558	0.18872	0.274133	0.131193	0.000156	0.212881	0.111724	0.216845	0.0346365	0.193024	0.116146	0.0670614	0.0747852	-0.171853
ANKIB1	-0.20672	-0.0105171	-0.0165901	-0.0675211	0.217722	-0.0762825	0.104488	0.157945	-0.00520515	0.272834	0.13541	0.219649	0.377284	0.158972	0.0852346	0.258008	0.0595484	0.0590363	0.121583	0.0753808	0.135935	-0.100952	-0.272624	-0.05444	-0.0677996	-0.0787931	-0.0817199	-0.135112	0.0515046	-0.308312	-0.420141	-0.0661812	-0.077065	-0.167581	-0.0814414	-0.13461	0.0824408	0.136609	0.0046649	0.1073	0.0565858	0.0826693	0.05793	-0.114588	0.154711	0.111534	-0.0481691	-0.00890064	-0.111398
ANKK1	0.299462	-0.0603137	0.106252	-0.16391	-0.0834727	0.0341048	0.065341	0.0619373	0.115644	-0.299622	-0.173326	0	-0.118559	0.0345006	0.217362	0.0927415	0.112122	-0.039794	-0.0945468	0.0835733	-0.0854387	-0.0717874	0.160628	-0.0727425	0.208112	-0.233843	0.167429	0.0780816	0.0990768	-0.0863495	-0.0753336	0.00954676	0.184394	-0.0181088	0.187832	-0.119781	-0.0532656	-0.152282	-0.0405211	-0.143563	-0.0188122	0.101901	-0.0424066	0.178645	-0.0429358	-0.0142179	-0.0603671	0.0317192	0.115667
ANKLE1	0.0997391	0.038743	0	0.102547	-0.00995302	0.0419631	-0.25107	0.0169582	0.0625062	-0.0733409	-0.202053	0.0967479	-0.0891781	-0.143435	0.10585	-0.0968447	-0.238392	0.04212	-0.169847	-0.00781155	-0.167861	-0.154582	0.167854	-0.149014	0.0580339	0.303566	0.0846167	-0.0572319	-0.181869	0.23851	0.0230131	-0.129996	0.123153	0.291974	0.0488381	-0.158277	-0.138673	0.102195	0.0564728	-0.15657	-0.0406265	-0.108684	-0.13735	-0.275531	-0.0720987	-0.383107	-0.0830545	-0.0243587	-0.0421219
ANKLE2	0.0889068	0.137058	0.111311	0.169395	-0.122022	0.00245428	-0.0328655	-0.159823	-0.103265	0.0429196	-0.214841	0.162385	0.0540648	-0.047605	-0.0640264	-0.260634	-0.0594649	-0.153017	0.079401	0.190792	0.0969548	-0.100754	-0.267216	0.21856	0.0816994	-0.0211673	0.0297494	0.00429916	0.0771713	0.0673842	-0.204161	0.04006	-0.160053	-0.110848	0.0102768	0.199344	-0.00778675	-0.047751	-0.059679	-0.164794	0.0752964	-0.114861	-0.0640178	-0.0330777	0.0207334	0.0412984	-0.096417	0.00535965	0.080534
ANKMY1	0.00439215	0.0396571	-0.278529	-0.0482235	0.00544882	-0.0380502	-0.0938273	-0.0432839	-0.104885	-0.462315	-0.217248	-0.000868	0.121875	0.0103698	-0.0946245	0.100708	0.117663	-0.0711231	-0.203863	0.179032	-0.00999308	0.0759854	-0.118413	-0.061049	0.251524	0.167073	-0.00999308	0.0750804	0.125408	0.0792961	0.330319	0.0108685	-0.0890427	0.0670629	0.0364189	0.0223007	-0.0793405	0.0611148	0.0267115	0.122911	0.0666161	-0.0404568	-0.129735	-0.0977736	0.0330272	0.144122	-0.232404	0.11681	0.109907
ANKMY2	0.333468	-0.32834	0.0897756	-0.0145135	0.273344	-0.126542	-0.0327415	0.276893	-0.0526385	0.354033	0.177102	0.0602417	-0.0133243	-0.779428	-0.555816	-0.229184	-0.349063	-0.373132	0.146138	-0.373013	-0.0209904	0.00906992	-0.0246515	-0.0128956	-0.0780315	0.147801	-0.24665	-0.00935173	-0.135858	-0.160267	-0.286018	-0.340998	-0.0633574	-0.246068	-0.128167	0.100035	0.206803	0.000153	0.0549564	0.047123	-0.0701051	-0.213585	0.0206838	-0.0726934	-0.29944	0.260082	0.0520396	-0.191972	-0.258902
ANKRA2	-0.145433	-0.123836	0.00361013	-0.168963	0.225353	-0.173613	0.119916	0.0246644	0.252991	0.520678	0.693011	0.333368	0.0330715	-0.208425	-0.317079	-0.372553	-0.0367293	0.00126314	0.31039	-0.0919542	0.00485182	-0.192195	-0.265331	-0.165707	0.16937	-0.275708	-0.209817	-0.23063	-0.389641	-0.214795	-0.183156	-0.16294	-0.075295	-0.36164	0.0261488	-0.187751	0.416388	0.2118	0.292099	0.148424	0.295829	0.165864	0.282302	0.104998	-0.293643	0.285838	-0.095509	-0.0333791	-0.410542
ANKRD1	0.121148	-0.122853	-0.0641255	0.156477	-0.00459337	-0.00475836	0.442656	-0.102013	0.12851	-0.0607123	-0.187083	-0.0719967	-0.0839534	-0.0681996	0.241543	0.222532	0.014565	-0.0178199	-0.124495	0.0367475	-0.0107384	0.0361142	0.203107	-0.110342	0.0132685	-0.0521846	0.0190487	-0.0914645	-0.16891	0.102901	-0.0525455	0.188189	0.134427	0.151764	-0.0715961	0.165424	-0.0591249	-0.0909414	0.114235	-0.0306044	0.0474911	-0.00430203	0.019011	-0.0575299	-0.0742946	-0.0117302	-0.0341678	0.126197	-0.0350122
ANKRD10	-0.232498	-0.102032	-0.295517	-0.0481453	0.297106	-0.0993814	-0.0554829	0.126533	0.197	0.479601	0.498429	0.540401	0.096426	-0.0198574	-0.130104	-0.0773182	-0.0221004	-0.375108	0.0873032	0.0875969	0.280137	-0.0873318	-0.144779	0.0460434	0.336964	-0.236057	-0.152926	-0.113278	-0.182538	0.0712662	-0.177517	-0.126043	-0.0114202	-0.411917	0.0651064	-0.141726	0.209505	0.291476	0.00885582	0.0663013	0.368285	0.0319557	0.294475	0.171284	0.145341	0.0661612	-0.0189219	0.279326	-0.210698
ANKRD11	0.00595617	0.202784	0.0704947	-0.0843184	-0.134269	0.2145	0.0674101	-0.147287	0.228691	-0.251587	-0.147621	0.0242369	-0.0526288	0.239789	0.163206	-0.104474	-0.0740365	-0.0272341	0.0207435	-0.115789	0.0466484	-0.100498	0.177102	-0.136856	0.234824	0.150686	0.266517	0.125239	0.0393448	0.101241	0.150584	0.0664172	-0.0874478	0.151292	0.119189	0.116081	-0.0777053	0.115518	-0.0958003	0.0138603	0.0213862	0.0204422	0.0124713	0.0923454	0.150444	0.0934623	0.0478061	-0.0401932	0.0282794
ANKRD12	-0.0315166	-0.562934	0.0600796	-0.154364	0.488927	-0.184285	0.344035	0.69292	0.271631	0.912906	0.56514	0.641487	0.0510926	-0.399221	-0.222116	-0.107714	-0.217248	-0.187398	0.412859	0	-0.0722871	0.126821	-0.337203	0.119308	-0.150694	-0.192787	-0.260064	-0.259888	-0.28294	-0.545047	-0.698222	-0.076097	-0.124142	-0.263114	-0.503053	-0.257956	0.0739088	0.292494	0.0163541	0.46733	0.0660868	0.387552	0.229208	-0.226208	0.00107431	0.0596442	-0.0287104	-0.254688	-0.0902905
ANKRD13A	0.0689898	-0.00586414	0.108737	0.0046587	0.0683494	-0.119062	-0.225736	0.0199795	-0.373654	0.287545	0.0268579	0.0823526	0.0469594	-0.0261292	-0.0296087	-0.0493889	-0.257853	-0.231041	0.0975332	-0.0145388	0.186316	-0.239483	-0.631582	0.0169086	-0.192836	0.0707707	-0.122268	-0.127065	-0.293563	-0.456491	-0.632533	-0.0292625	-0.14042	-0.0698843	0.0271077	0.00965214	-0.000393	0.053853	-0.169025	-0.04565	0	-0.0648632	-0.144485	0.0665174	0.110739	0.282029	-0.0770669	-0.140522	0.0165434
ANKRD13B	-0.00228882	0.448035	-0.152893	0.130143	-0.0812063	0.356451	-0.130774	-0.0300393	0.0228853	-0.284442	-0.0398555	-0.070735	-0.208314	-0.0501714	-0.07197	-0.10595	0.122927	0.107502	-0.0904837	0.166126	-0.201485	-0.0341187	0.370754	-0.0455179	0.0554838	-0.0734592	0.144452	0.0672245	0.112451	0.115686	0.273777	0.0774174	0.177752	0.176634	0.00797224	0.094007	-0.0713153	0.0530047	0.0735989	-0.0511641	-0.0914378	0.200982	-0.0795984	-0.0626678	-0.162406	-0.0300474	0.0861001	-0.234607	0.103645
ANKRD13C	-0.0463052	-0.146683	0.0213723	-0.10987	0.222805	-0.197222	0.036159	-0.12148	0.011342	0.183228	0.321138	0.150774	0.328579	0.103452	0.0898399	0.0492044	0.0727029	0.0561953	0.24987	-0.12489	0.0309687	-0.0986562	-0.56224	0.0101423	-0.07972	-0.0956664	-0.034029	-0.0959702	-0.244877	-0.0732341	-0.46573	-0.213546	-0.151629	-0.114315	-0.229517	-0.0165019	0.00301266	0.150563	0.0527658	0.0484223	-0.00672722	-0.0992694	0.163366	-0.0622287	-0.0655718	0.0322571	-0.155042	-0.0507531	-0.260569
ANKRD13D	0.16936	0.183457	0.127559	0.0394959	-0.231276	-0.0119529	-0.299929	-0.0367794	-0.0475259	-0.315699	-0.0896282	-0.129714	0.15164	0.0552588	0.184953	-0.0598912	0.220237	-0.0162835	-0.238935	0.131419	-0.00126457	0.0994396	0.338805	0.0628033	0.161204	0.194553	-0.0574527	0.286896	0.0588021	0.100117	0.478005	-0.237157	0.103981	-0.00384426	0.204447	-0.129314	-0.239132	-0.0806379	-0.0271931	-0.231445	-0.142759	-0.151827	-0.190749	0.118636	0.241438	0.174643	-0.114373	0.230593	0.311227
ANKRD16	-0.0949049	0.144215	-0.140685	0.102319	-0.119243	0.0823965	-0.0507312	-0.0378394	0.0168519	-0.10188	0.000823	-0.164577	0.210112	0.0468636	0.238287	0.167343	0	0.0434022	0.0230913	0.00278187	0.153569	-0.172528	0.261624	-0.190424	-0.118737	0.157614	0.102498	0.055151	0.0362697	-0.0804739	-0.0159416	0.110829	-0.08252	0.0815768	0.18017	-0.101292	-0.0681553	0.154838	0.00761127	-0.057363	-0.0473981	-0.0893464	0.0427856	-0.101966	-0.0668874	-0.0175614	0.137347	0.0426502	0.0646596
ANKRD17	-0.155717	-0.247282	-0.151623	-0.238899	0.0624628	0.0969458	0.177244	-0.0829897	0.0119591	0.235162	0.154365	0.243532	0.188697	0.0817976	0.0596991	-0.0585556	0.10615	0.0712442	0.0501118	-0.0650578	0.103685	-0.194201	-0.13192	-0.0592146	-0.116854	0.0286493	-0.0782318	-0.0772619	-0.0909576	-0.196009	-0.194357	-0.0692654	-0.150246	-0.221114	-0.219423	-0.28728	0.0838852	0.253943	0.14327	0.0391035	0.129543	0.103774	0.084939	0.0252399	0.100604	0.231463	-0.122072	0.0588665	-0.137924
ANKRD18A	0.0365334	0.059413	-0.299007	0.0849118	0.222048	-0.394217	0.112896	0.343621	-0.698723	0.208646	-0.287135	0.188034	0.411503	-0.433245	0.0508862	0.537628	0.127524	0	0.119704	0.303124	0.0332003	-0.0557165	0.314281	0.709029	0.345752	-0.133416	-0.155207	-0.280113	0.281271	-0.0578966	-0.25694	-0.0247765	0.125692	-0.509625	0.0325751	0.132574	-0.0420384	0.0511179	-0.246129	-0.00916529	0.662405	-0.278514	0.147727	0.50056	-0.0263104	0.197185	0.0139689	-0.0514512	0.118161
ANKRD18B	0.326805	0.166924	-0.22727	0	0.186992	-0.123827	0.00780439	0.0305853	-0.147751	0.13133	-0.0754757	-0.0194607	-0.328159	0.0414248	-0.0737171	-0.191331	-0.0220819	-0.0727353	-0.176376	-0.0932989	-0.118057	-0.407485	0.603619	0.199704	0.306708	-0.183326	0.128105	-0.0516953	0.0306168	0.176301	-0.425666	0.0946822	0.0296187	0.106571	0.190188	0.287589	-0.150713	0.211803	-0.216928	-0.020833	0.212012	-0.258649	0.590693	-0.169088	-0.0186839	0.0964465	0.202399	0.109669	-0.152647
ANKRD18DP	-0.0118713	0.340296	0.48916	-0.0887098	0.0187559	0.475033	0.312835	0.0687146	0.217162	0.141723	0.340849	0.0121531	0.0737271	-0.112572	-0.105919	-0.0553861	0.366062	-0.125453	0	-0.165296	-0.0504041	0.0626903	0.142951	0.692732	0.136365	0.0938106	-0.0348973	0.241066	0.0842047	0.0538797	0.0393467	0.180323	0.0995789	0.0322285	0.49728	0.013567	-0.0568542	0.573109	0.0236497	0.348429	0.0313001	-0.0710173	0.378155	-0.0613065	0.71954	-0.073575	-0.164817	0.249833	-0.130571
ANKRD19P	0.129343	0.0558352	-0.0132732	0.0925393	-0.0352025	-0.0175138	-0.147535	-0.0657449	-0.186689	-0.0415373	-0.192287	-0.15856	-0.059536	0.0330987	-0.0610628	-0.142703	0.00713491	-0.00064	-0.0112147	-0.0215001	0.0538406	0.170704	0.242937	0.0317316	0.262871	0.0443873	0.235415	0.0272546	0.235546	0.0296383	0.32086	-0.0440979	0.0459461	0.24072	0.0390429	0.25293	-0.119855	-0.0828962	0.0247812	-0.0891018	0.0579095	0.13332	-0.20448	0.117523	0.267609	0.0756693	0.0947437	0.170766	0.0142593
ANKRD2	0.10639	0.423429	-0.0407429	0.016892	-0.0516968	0.416286	-0.0953107	-0.208856	-0.295093	-0.0374827	0.00314379	0.056438	-0.122373	-0.19327	-0.00643826	0.00314379	-0.14092	0.248935	-0.0377765	-0.0184035	-0.14499	-0.109732	0.0568118	0.142789	-0.0239992	0.00960636	0.267195	0.21968	0.199723	0.143813	0.34826	0.164885	0.0856328	0.307601	0.135837	0.0998354	0.0128574	-0.154855	0.210179	-0.174786	0.104668	-0.030838	-0.0729308	-0.151298	-0.398129	-0.14434	0.0126367	-0.221904	0.0443988
ANKRD20A11P	-0.0828314	-0.0171428	-0.248595	-0.21665	-0.417056	0.194241	0.106672	0.25357	0.446539	0.184287	0.0621729	-0.0436053	-0.0985813	0.0729995	-0.532789	-0.334253	0.359486	0.0643153	0.122983	0.300111	-0.335997	-0.00496435	-0.00333691	-0.0778093	-0.245215	0.111706	0.0172491	0.408335	0.296751	0.274728	0.404138	0.115331	0.302165	-0.0775871	-0.0812082	0.0402102	-0.0840673	-0.280556	0.157176	0.239826	0.116958	0.663707	0.172316	0.0189695	-0.188415	0.16256	-0.0206594	0.217404	-0.104161
ANKRD20A19P	-0.170728	0.187414	0.0980892	-0.105707	-0.332696	-0.0883126	-0.310932	-0.178307	-0.194598	-0.180973	-0.331713	-0.112045	-0.116516	0.2636	-0.0161443	0.224488	0.251133	0.227138	-0.0107856	0.138887	-0.22368	0.0622749	0.388268	0.118304	0.105425	0.156383	0.149586	0.26291	0.245279	0.0649214	0.578492	0.200942	0.31623	-0.0791836	0.0676403	-0.0534472	-0.166247	-0.0139441	0.0159793	0.0332689	-0.277822	-0.276989	-0.0986342	0.0843973	0.0742683	-0.0523586	0.167805	0.114398	0.0645223
ANKRD20A21P///ANKRD20A8P///ANKRD20A4///ANKRD20A2///ANKRD20A3///ANKRD20A5P///ANKRD20A1	-0.0970155	-0.138775	-0.0641795	-0.302633	-0.00798488	-0.249205	0.0743321	-0.14548	-0.0296551	0.121999	0.00310028	0.0613624	0.273969	0.427513	-0.00781608	0.150897	0.485858	-0.177515	-0.0714645	0.698191	-0.0362536	-0.0414726	0.102328	0.314556	-0.190429	0.32138	0.256285	0.388667	0.436526	-0.18883	0.667336	0.580604	0.11614	-0.141652	-0.0197557	-0.0369836	0.97267	-0.165052	0.25515	-0.0596858	0.380436	0.702019	0.668957	0.213762	-0.397911	-0.0385697	-0.0170842	0.285081	0.274455
ANKRD20A5P	0.0873918	0.0944843	0.128248	0.0653639	-0.133533	-0.0118885	-0.0600472	-0.00472641	0.112719	-0.0187411	0.00304174	-0.110109	-0.0112748	0.0201983	0.0469928	-0.000271	-0.0803575	0.0280347	0.0716977	-0.00315571	-0.0683608	0.112047	0.532961	-0.0654054	0.0336366	0.0838633	0.170631	0.13027	0.252481	0.197329	0.350667	0.125417	0.129538	0.0120764	0.133172	0	-0.0754957	-0.130107	-0.0972257	-0.00820351	-0.154385	0.0978503	-0.0299969	0.0227375	-0.046773	0.0816894	0.133708	-0.107594	0.538101
ANKRD20A8P///ANKRD20A4///ANKRD20A2///ANKRD20A3///ANKRD20A5P///ANKRD20A1	0.0577831	-0.0706575	0.0309668	-0.109323	0.0126426	-0.428148	0.21158	-0.126519	0.059751	0.287696	-0.00733399	-0.0459313	-0.016084	0.311284	0.0929112	0.112912	0.566425	0.339353	-0.0133328	0.845523	-0.128888	0.0774522	-0.0891504	0.323304	-0.220215	0.172	0.0868139	0.124646	0.270431	0.0504785	0.809426	0.380351	-0.117666	-0.130458	-0.124232	-0.0475292	0.658867	-0.205112	0.311528	-0.0366163	0.348908	0.58056	0.671207	0.26303	-0.357515	0.315761	-0.217064	0.285598	0.0848804
ANKRD22	0.0277338	0.24905	1.04367	-0.188138	-0.0453043	-0.273912	-0.157842	0.2671	0.0763903	0.420902	-0.0923982	-0.158326	0.142654	0.653717	0	-0.040638	0.0676031	0.00532627	-0.0992832	0.0193877	-0.0482421	0.41594	-0.00362778	0.0142407	0.0981832	-0.190349	-0.144517	-0.0879283	-0.0811887	-0.170856	-0.141221	0.196919	-0.00771093	0.172575	-0.266687	-0.0349407	0.0889769	-0.27358	-0.189203	0.760904	0.198868	1.40633	0.139079	-0.0934143	1.15166	0.0744204	0.353931	-0.138525	-0.214602
ANKRD23	0.0803194	0.144265	-0.0923815	0.109366	-0.225391	0.205466	-0.069664	-0.190095	-0.000391	-0.000517	-0.220547	-0.110707	-0.248632	-0.495654	-0.0365706	0.0405474	-0.300311	-0.210317	-0.106373	-0.247227	0.0691009	0.0330629	0.0735989	-0.0793648	0.0488415	0.120395	0.0301209	-0.0765324	0.293098	0.198649	0.189891	0.05655	-0.100109	0.0695133	0.0857978	0.00703239	-0.0536242	0.0361257	0.0120559	0.0915585	-0.0822005	0.108807	-0.0645237	-0.0158191	-0.0193157	-0.00205421	-0.337083	0.121283	0.172476
ANKRD24	0.0305228	0.0258641	-0.0418859	0.1484	-0.100783	0.157141	0.019011	-0.395982	0.117168	0.00999069	-0.263375	-0.000785	0.064074	0.292909	0.229296	-0.0777836	0.305251	-0.13947	-0.142529	-0.051384	-0.0362821	0.0640707	0.125984	0	-0.0876789	0.0151725	0.134701	0.0805583	0.111966	0.189582	0.296907	0.186951	0.0452847	0.0282922	-0.113006	-0.0981669	-0.152833	-0.176401	0.267634	-0.00107861	-0.0200305	0.0969219	-0.0541811	0.132021	-0.0514345	0.100633	-0.0578957	0.106585	0.210274
ANKRD26	-0.0288787	-0.463768	-0.19751	-0.166862	0.43857	-0.0986762	0.238975	0.0262041	0.148155	0.36345	0.332383	0.22911	0.112502	-0.512166	-0.0947342	-0.40518	-0.2396	-0.118831	0.38454	0.0080452	0.0217214	0.0633111	0.385642	-0.110443	0.194756	-0.0231748	-0.218027	-0.195665	0.123334	-0.13706	-0.278781	-0.197796	0.302315	-0.317415	-0.115781	-0.143151	0.179437	0.273382	0.198107	0.0555348	-0.0715632	-0.0686989	0.0853076	0.111901	-0.126667	0.14681	0.118804	0.182448	-0.247493
ANKRD26P1	-0.00289249	0.0235567	0.0922914	-0.00441313	-0.0798287	0.0163798	-0.0749216	-0.0735855	-0.0687065	-0.100958	-0.00494528	-0.0405402	0.02426	0.0203843	0.123418	0.0874438	-0.0696278	0.0596123	-0.117678	0.0188942	-0.0679016	0.0858903	0.298699	-0.00900793	0.065424	0.0518661	0.0404081	0.0874996	0.311693	0.0523763	0.399196	0.0527201	0.0544653	0.156251	-0.0574126	0.0791483	-0.0529814	0.00643444	0.0018034	-0.113636	-0.0704989	-0.0410461	-0.0414405	-0.13247	-0.0916042	-0.0761089	-0.0500383	0.0255361	-0.0119624
ANKRD27	0.0530849	-0.116522	0.0656486	0.0223536	0.0553288	-0.183793	-0.0222569	-0.130031	-0.13208	0.434679	-0.197844	-0.0436478	0.0512147	0.0559163	0.120073	-0.205355	-3.86e-05	-0.116654	-0.0134768	0.200719	-0.144678	-0.0847478	-0.230543	-0.0669537	-0.0229425	0.0257134	0.0449653	-0.0500312	0.115873	-0.202991	0.0894451	-0.0299196	0.00922441	-0.0497766	-0.0286751	-0.014677	0.116199	0.273233	0.0989718	0.200621	0.165023	0.0733833	-0.0500155	-0.0291367	0.136449	-0.0634217	-0.226828	0.11817	0.0820804
ANKRD28	-0.0125332	-0.338232	0	-0.147135	0.318458	-0.0434179	0.122994	0.114303	0.162555	0.302	0.209233	0.149779	0.0559778	-0.0265851	-0.232255	-0.108467	-0.0644503	0.0123277	0.182048	-0.154189	-0.110569	-0.356215	-0.585621	-0.150187	0.093461	-0.0334349	-0.266656	-0.105256	-0.145574	-0.381798	-0.47572	-0.0799871	-0.177694	-0.24561	-0.239841	-0.20066	0.26514	0.21516	0.0786009	0.133751	0.0926347	-0.108136	0.204232	-0.157156	0.0587535	0.177032	-0.056056	-0.042078	-0.287159
ANKRD29	-0.191046	0.227214	-0.427103	-0.113932	-0.213834	0.189002	0.0206537	-0.0711713	0.179951	0.0196428	0.133155	-0.160573	0.352737	0.147058	0.217529	0.206887	-0.0204167	0.297241	-0.179672	0.308297	-0.113374	-0.0843568	-0.0780878	-0.103471	0.163978	-0.0653954	-0.228848	-0.0119047	0.177315	0.22793	-0.109618	-0.343368	-0.12885	0.173992	0.127669	-0.0929384	0.0795884	0.201539	-0.0931249	-0.35644	0.143742	0.175398	-0.039773	0.26165	-0.117048	0.106359	-0.353302	0.452484	-0.0706511
ANKRD30A	0.041676	0.0773616	0.0477977	0.0344253	-0.0904217	-0.00820732	-0.100397	-0.117013	0.209723	-0.027771	-0.113664	-0.0611458	0.0749011	0.0791469	-0.0719748	0.154193	-0.0763464	0.0165792	-0.0909867	0.0392776	-0.0221229	0.0980196	0.566047	0.0325484	0.0198379	0.104585	0.081378	-0.0104704	0.147008	0.0110912	0.0798206	0.156614	0.0255914	0.0357656	-0.0937033	0.0255027	-0.0895104	-0.0574894	-0.0454154	-0.0579653	-0.0147958	-0.0589366	-0.0568027	0.0328903	0.0338674	0.0219917	0.0377302	0.119168	0.0277657
ANKRD30B	-0.022017	0.139157	0.0459375	0.01036	-0.0510952	0.00100231	0.00385952	-0.048387	0.089642	-0.0380497	-0.0113263	-0.0684359	-0.000403166	0.074995	0.0157344	0.0532439	0.013793	0.00954199	-0.0324643	0.102687	0.0412664	-0.0598431	0.168398	0.0256538	0.0144203	0.0386372	-0.0405509	-0.00285459	0.0511711	0.0629277	0.0633054	0.0403714	0.0223165	0.0163398	-0.0431911	0.0310121	-0.00572658	-0.0254953	0.0134764	-0.0335741	-0.0410719	-0.015903	-0.0289037	-0.0190613	-0.02161	0.0165615	0.0232251	0.0502884	-0.00190878
ANKRD30BL	0.000254154	0.0126605	0.0888619	0.0374479	-0.0957139	-0.0714512	-0.130788	-0.0178444	0.0317388	-0.144274	-0.0828226	-0.112174	-0.0664151	0.0791149	0.0499909	-0.0594127	0.146248	0.0801799	0.0133162	-0.00243545	-0.0136497	-0.0200431	0.0970557	0.0319154	0.0512636	0.111129	0.0335739	0.0358672	0.0771217	0.0845153	0.298597	0.0482609	-0.00202799	0.0489767	0.166723	0.0858037	-0.0261655	0.1369	0.011467	-0.0709522	-0.128833	-0.0324001	-0.107433	0.00682044	-0.0204253	0.0303619	0.155777	-0.00838852	-0.0566955
ANKRD30BP3	-0.0471501	0.165675	0.0141654	-0.0281353	0	0.140264	0.0509162	0	-0.0315089	-0.0760121	-0.0216746	0.162345	-0.00752163	0.0031147	0.0994782	-0.0139666	-0.0162163	0.0574355	-0.0942559	0.0883832	-0.0760446	-0.0878534	0.185938	-0.0486708	0.0486894	-0.00511789	-0.00208235	0.0139928	-0.0163589	-0.0609732	-0.0412412	0.131686	0.0298896	0.0655217	-0.0113544	-0.0676322	-0.0189595	-0.0248852	0	0.117653	0.0206618	0.0989914	0.0688467	-0.0364833	-0.0436301	0.0293894	0.093576	0.239248	-0.0199156
ANKRD31	-0.0161886	0.235783	0.0519462	0.112489	0.0250788	-0.0577755	-0.146525	-0.0833716	-0.0913487	-0.00582647	0	0.0373769	0.153217	0.235226	0.23236	0.224791	-0.085794	-0.026422	-0.0835128	0.031095	-0.0241103	-0.0182123	0.0555148	0.0984421	0.101503	0.165589	0.10149	0.0611796	0.0482912	-0.0430965	0.0760899	0.0621257	0.0867844	0.111765	-0.0021143	-0.0425496	-0.00929022	0.119181	0.0791235	0.0115862	-0.0730934	-0.0808969	0.0383434	0.0229206	0.082798	0.117525	0.127009	0.0415997	0.0780463
ANKRD33	0.0977054	0.348042	0.35842	-0.0864778	-0.00349522	0.236988	-0.00505018	-0.00310946	0.0966687	-0.111819	-0.134602	0.0286226	-0.155708	-0.0463409	0.331242	0.082047	-0.167851	0.0986309	0.0695238	-0.185012	-0.286936	-0.241412	-0.137389	0.0617323	0.0526748	-0.0481648	0.101153	0.157952	-0.0266075	-0.010118	0.0357733	0.11618	-0.116087	-0.0135694	-0.117594	0.138355	-0.0851116	0.0165853	-0.0266666	-0.0677185	0.0848541	0.108281	0.116066	0.0481677	-0.211052	0.0066309	0.166756	-0.0787849	-0.126541
ANKRD33B	0.145661	0.110246	0.0828295	0.261672	-0.386692	0.361956	-0.0228896	-0.280867	-0.296339	-0.496669	-0.311421	-0.364186	-0.53701	-0.113781	0	0.310817	0.136571	-0.14869	-0.190444	0.362741	-0.222466	0.0506077	0.762989	-0.00982571	0.202391	0.216309	0.488833	0.318548	0.66866	0.447601	0.875783	0.388418	0.257223	0.235147	0.24259	0.253992	-0.291135	-0.239467	-0.274033	-0.307625	-0.162368	-0.331631	-0.393407	0.359196	0.00330734	0.0234661	0.0856585	0.436559	0.280357
ANKRD34A	0.108693	0.30133	0.121618	-0.00525951	0.0260582	-0.144754	-0.00699854	-0.0955801	0.149774	-0.111564	-0.203545	-0.125559	-0.226112	0.0801592	-0.187156	0.246341	-0.335853	-0.0223322	0.0551806	-4.24e-05	0.0220361	-0.0780945	0.425292	-0.143398	-0.0114141	0.13178	0.198634	0.0134425	0.00953007	0.0902739	0.515715	0.209711	0.558622	0.422956	0.216211	0.245625	-0.0315866	-0.2226	0.126693	-0.0418482	-0.0702348	-0.027266	-0.0889568	-0.0443907	0.0374656	0.0134425	-0.293377	0.255834	-0.0137692
ANKRD34B	0.0342903	0.096684	0.102407	-0.0409393	0.00338316	0.2817	-0.0275421	-0.108456	-0.0282545	-0.059083	0.00414372	-0.0342813	0.0277896	0.0486112	0.173738	0.0698996	-0.0186996	-0.109139	-0.0250249	-0.00514984	0.014091	0.0705371	0.29995	-0.0615306	0.057888	-0.0317731	0.181876	0.0561223	0.17296	0.132288	0.0952725	0.0852623	0.0908117	0.0272388	0	0.0107808	0.00195694	-0.0262427	-0.106974	-0.00918579	-0.0313525	-0.0468183	-0.118402	-0.021482	-0.000897	0.0164876	-0.101099	0.0918531	0.0400124
ANKRD34C	0.190245	0.555791	0.0958862	-0.030724	-0.0948916	0.325405	-0.197622	0.00311613	0.137423	0.0754876	0.0902152	-0.0916648	-0.252477	0.0195155	0.0169029	-0.0498581	-0.0993247	0.031393	0.06288	-0.00589895	-0.0191512	0.209877	-0.0234613	-0.187569	0.0784011	-0.243419	0	0.0171022	0.133256	0.0847335	0.191049	0.00375366	0.126173	0.00932932	-0.350496	-0.0222096	-0.0152311	-0.0201759	0.0573435	0.137493	-0.0882034	0.0330834	0.106735	-0.00234127	-0.0438714	-0.0174351	-0.0011549	0.304711	0.0164423
ANKRD35	-0.0689211	0.279006	0.0686021	0.161242	0.193177	0.021574	-0.118034	0.351037	0.0268159	-0.0715642	0.102326	0.0113597	-0.00803709	0.00110865	0.0178714	0.196765	-0.0675416	0.135981	-0.108814	0.082458	-0.203007	-0.0855017	-0.116416	-0.025836	-0.260737	0.0228925	0.15104	0.0735493	-0.170771	-0.298273	-0.131991	0.00630951	-0.224353	0.214351	-0.0928273	0.0123863	0.0566745	0.17596	-0.00895452	-0.0967507	0.120156	0.109779	0.321585	-0.0889921	-0.219595	0.0189095	0.0118856	0.0133357	0.0828261
ANKRD36	0.10982	-0.277586	-0.4024	-0.113034	0.0395856	-0.446633	0.00983286	0.0725522	0.0704613	0.568333	0.731995	0.237657	0.33436	-0.566997	-0.167166	-0.680581	-0.116879	-0.706714	0.324439	-0.05861	-0.0952516	0.00728607	0.386544	-0.0743952	0.150285	0.0496612	-0.0926213	-0.0122104	-0.754543	-0.111279	0	0.332133	-0.0459528	0.0705071	0.348422	0.47094	0.0518198	0.0460033	0	-0.230692	0.457245	0.0969124	0.404336	-0.0571456	0.107041	0.158217	-0.12036	-0.0527773	-0.451625
ANKRD36///ANKRD36B	-0.164117	0.212958	-0.241605	-0.206607	-0.148139	-0.321469	-0.0789986	-0.352161	-0.37667	0.341388	0.186171	0.326422	0.114575	-0.223775	0.221249	-0.20596	-0.0958214	-0.12292	0.353692	0.340977	0.226771	0.218071	-0.0453367	0.18947	0.391753	0.300198	-0.213952	0.191478	0.397748	0.176272	0.590471	0.201131	-0.0859041	-0.169581	-0.164977	-0.314672	0.0722737	0.381909	-0.331697	-0.096076	0.47453	0.229313	0.263708	0	0.255262	0.554223	-0.00918341	0.641279	-0.40352
ANKRD36B	0.0480905	-0.249179	-0.192787	-0.118191	0.0752778	-0.937897	0.077961	0.0700822	0.155222	0.724317	0.407329	0.402324	-0.651841	-0.528253	-0.620817	-0.150334	-0.18656	-0.165117	0.239245	0.401829	0	0.181586	-0.0939989	0.518596	0.192965	0.181898	-0.248577	0.207293	-0.308774	-0.278707	-0.203001	0.427423	0.316371	-0.0853272	-0.416325	-0.257505	0.211778	-0.295137	-0.34262	0.0665736	0.167517	0.139902	0.804479	-0.434849	0.196684	0.36165	-0.342401	0.609871	0.0602455
ANKRD36BP1	0.0349278	-0.00991583	-0.0354748	-0.0769501	0.0546827	-0.124401	0.0152073	0.106962	0.242408	0.0140004	0.0752792	-0.107977	0.0448861	-0.0511494	0.0343652	0.0185504	0.123214	0	-0.109368	-0.0322456	-0.0323906	0.0199571	0.0341926	-0.0235715	-0.0534549	-0.0939813	-0.0709791	-0.00526142	0.00568438	0.0223427	-0.000374	-0.0696425	-0.0525961	0.17525	0.0913901	-0.0404463	-0.0427971	0.00499248	0.13648	-0.00561523	-0.121415	-0.0546508	-0.00584412	0.0211673	0.00127173	-0.02915	0.0316458	0.0322967	-0.0712318
ANKRD36BP2///ANKRD36///ANKRD36B	-0.393395	-0.134064	-0.579672	-0.53851	0.236033	-0.318914	0.463565	0.0914903	0.26404	0.850724	0.700455	0.492022	0.391205	0.282789	0.0116763	0.31888	0.391579	-0.0239019	0.141736	0.158053	0.260835	-0.144024	0.017427	-0.190839	0.427477	-0.376541	-0.65609	-0.377829	-0.0421553	-0.175007	0.110123	-0.0276685	-0.0827742	-0.595177	-0.387695	-0.530559	0.377078	0.456576	0.0697246	0.220941	0.79811	0.725137	0.873721	-0.0270801	0.220102	0.125515	-0.0966711	0.307954	-0.396878
ANKRD36BP2///ANKRD36C///ANKRD36///ANKRD36B	-0.385443	-0.121043	-0.308909	-0.38719	0.3122	-0.351084	0.279772	0.389591	0.538825	0.965925	0.677358	0.814383	0.025553	-0.101674	-0.297204	-0.198182	0.0327618	-0.192479	0.429569	0.134769	0.0297513	0.112085	0.00854969	-0.161622	0.281118	-0.0960653	-0.38096	-0.357539	-0.297641	-0.127894	0.0565917	0.281014	0.11954	-0.282494	-0.1591	-0.37102	0.440918	0.4587	-0.0437291	0.154438	0.470659	0.591492	0.88757	-0.208555	0.0713909	0.353791	-0.251169	0.0699439	-0.352321
ANKRD37	-0.131631	0.146403	-0.00647736	0.00711966	0.275175	0.0217595	-0.0822468	0.278105	0.266761	0.360677	-0.126555	0.0187182	0.456292	0.757364	0.202289	0.0565081	0.0041337	0.0405812	-0.0433135	-0.114656	0.0207667	0.134892	-0.0220914	0.10528	-0.127652	0.0543556	0.0749674	0.367447	-0.094079	0.103391	0.407573	-0.0194635	-0.162821	-0.145466	-0.355165	-0.256251	-0.028295	0.237346	0.254769	0.131133	0.604677	0.23317	0.0769701	0.20559	0.225673	0.226331	-0.252123	0.255463	-0.305638
ANKRD39	0.0392504	0.336707	-0.13234	0.138595	-0.0942135	-0.0504642	-0.0621223	-0.171923	-0.203674	-0.39052	-0.192017	-0.183367	-0.259737	0.0386567	-0.2061	0.0725503	-0.0668664	-0.00805664	-0.0184679	0.146621	0.120286	0.0748963	0.15982	0.0941238	0.133034	0.0347443	0.13094	0.149125	0.162191	0.0440021	0.261982	0.244661	0.146327	0.155103	0.12043	-0.0819411	-0.123048	0.257607	-0.0219512	-0.0302463	0.0481877	-0.239228	0.0522585	-0.00771856	-0.0459676	-0.124775	0.0297508	0.100519	0.106166
ANKRD40	-0.0736461	0.0607071	0.136909	0.202148	-0.0239019	0.0544395	-0.217802	-0.31116	-0.0533156	-0.0616698	-0.233483	-0.0550847	-0.00351191	0.0799012	-0.0886316	0.168942	0.0646315	-0.0434799	-0.0217609	0.148046	0.132216	0.00719452	0.122893	0.0251365	0.0435414	0.199071	0.299973	0.0994153	-0.0162425	-0.337101	-0.0115771	0.18222	-0.00328875	0.174138	0.121457	-0.0358639	-0.133545	-0.174351	-0.087297	-0.126535	-0.222338	-0.347328	-0.259683	0.262028	0.225424	0.24212	0.0437484	-0.124444	0.225736
ANKRD42	0.164672	-0.00830555	0.246011	-0.101393	0.103977	0.138427	0.0913672	0.0805001	-0.116003	0.162905	0.162896	0.171862	-0.21039	-0.0283303	-0.313079	-0.27539	-0.283136	-0.041955	0.133341	-0.199392	0.259232	-0.329502	-0.124692	0.0178819	-0.239071	-0.0646496	-0.270291	-0.0677142	-0.238238	-0.168785	-0.146065	-0.230353	-0.106671	-0.0784106	-0.196933	-0.215847	0.132227	0.163233	0.0580549	0.0705833	0.127265	0.180252	0.0940161	-0.0302758	0.214208	0.228348	0.0334649	0.0412235	-0.304275
ANKRD44	0.000373	0.0512075	-0.0514841	-0.0962229	0.161084	-0.319545	0.353451	0.11815	0.0740018	0.641895	0.254117	0.138772	0.320143	0.113085	-0.166267	-0.249479	0.0473728	-0.0393357	0.207801	0.0271902	0.155349	0.0989175	-0.23791	0	0.212051	-0.0194139	-0.283041	-0.159397	0.0258241	-0.151665	-0.140021	0.018733	-0.208147	-0.172988	-0.277151	-0.101661	-0.0379353	0.216674	-0.032043	0.235828	0.146088	0.19246	0.0965219	0.0400782	-0.0166736	0.119386	-0.294137	0.173834	-0.0787687
ANKRD45	-0.0500054	-0.0747619	0.0326481	-0.0175219	0.0366001	0.0659599	-0.0248752	-0.0499406	-0.141393	-0.0626793	-0.0359674	-0.0873957	0.00727653	-0.0985665	0.0169363	-0.0673404	-0.124609	-0.0184064	-0.0538225	0.101013	0.154851	-0.0439034	0.443677	0.0630202	0.0291944	0.0809078	-0.026361	0.189191	0.11066	0.0490189	0.142454	-0.0338011	-0.00357342	0.120931	0.00558615	0.0639358	-0.00505209	0.0315266	-0.0706639	0.0241599	0.0324969	-0.0287824	-0.0475645	-0.183181	0.0294032	0.0669193	0.0131297	-0.0511971	-0.0310497
ANKRD46	0.0354609	-0.0491824	-0.159447	0.114909	0.408378	-0.113152	0.470688	0.15038	0.163777	0.310713	0.147505	0.128958	0.115629	0.116803	-0.25737	-0.0314989	-0.0302272	0.370004	0.0803876	-0.274511	0.123667	-0.0794044	-0.83465	-0.154375	-0.268691	-0.633775	-0.278697	-0.38902	-0.0436091	-0.304558	-0.734228	-0.235713	-0.185075	-0.558879	-0.536159	0.0901914	0.50835	0.0495653	0.0246835	0.0461817	-0.141105	0.238219	0.144896	0.29243	0.0425859	-0.0137258	-0.193103	-0.0786462	-0.707003
ANKRD49	0.119845	-0.356508	-0.000463	0.0205064	0.27355	-0.407443	0.191774	0.267569	0.328111	0.365737	0.313805	0.198497	-0.196528	-0.00775766	-0.177354	0.212669	0.0103216	0.50051	0.280311	-0.00326633	0.182796	-0.0989876	-0.284108	0.0985718	-0.00997782	-0.404429	-0.246732	-0.161267	-0.417994	-0.310688	-0.119657	-0.275537	-0.133397	-0.108486	0.0376286	-0.200222	-0.258924	0.0614781	-0.0329537	0.0123367	0.0140247	-0.0456443	0.359583	-0.124891	0.026731	-0.0204964	-0.0309114	0.121601	-0.342684
ANKRD50	-0.353991	-0.35441	-0.518788	-0.262213	0.151474	-0.283322	0.321171	0.09727	-0.337284	0.344346	0.00551939	0	0.215671	-0.0513411	-0.056107	-0.35051	-0.0688591	-0.158751	0.119163	0.0760336	0.315219	-0.380938	0.0179267	0.0949817	-0.0537052	-0.152779	0.000598	-0.494683	-0.226553	-0.232563	-0.187216	-0.246149	-0.166809	-0.207784	-0.276524	-0.0600834	-0.0584316	0.28221	0.122628	0.0252843	0.215095	-0.077877	0.0791755	0.16305	0.141574	0.340021	-0.310277	0.140208	-0.197732
ANKRD52	-0.0805917	-0.0814729	0.187275	0.140881	-0.106976	0.186088	-0.112871	-0.0554886	-0.212987	-0.0719705	-0.291469	0.0686774	0.183344	0.0212455	0.172078	0.136657	0.223924	0.130909	0.0127163	-0.0087533	0.250502	-0.056025	0.166892	0.0144033	-0.0588117	0.120873	0.138381	-0.160552	-0.100866	-0.0247464	0.172749	-0.0493512	0.153615	-0.0788274	-0.309292	-0.176634	-0.192596	0.19898	-0.139973	0.0212455	-0.245086	-0.148874	-0.259055	0.201269	0.190893	-0.103335	0	-0.0082674	0.210302
ANKRD53	0.196565	0.395038	0.0560184	0.127922	-0.0963306	0.551286	0.38361	0.171414	0.155182	-0.161987	0.175199	0.134048	-0.210937	0.263941	0.167336	0.337414	-0.275017	0.0760832	0.0812607	-0.355626	-0.190313	-0.0451555	-0.217868	-0.115455	-0.123941	-0.0641351	-0.0549893	-0.0953713	0.164045	0.00573826	-0.150496	-0.162267	0.0906954	0.363917	-0.032155	-0.129863	-0.167137	0.065836	0.0528107	0.0382409	0.0878725	0.123239	0.247816	0.0962505	-0.260018	-0.111653	-0.119376	0.181263	-0.326984
ANKRD54	-0.0785313	0.0246735	-0.215001	0.128404	-0.00174189	-0.0220799	0.125208	-0.0122843	-0.0368023	-0.347865	-0.20673	-0.252226	-0.170571	-0.130783	-0.226802	-0.0429468	-0.0357971	0.107419	0.0211387	-0.346155	-0.216255	-0.0636888	-0.234319	0	-0.197198	-0.0288539	0.0295491	0.0430822	-0.129004	0.0687966	0.0729318	0.0337982	-0.32451	0.138188	0.0436792	0.0574536	0.158301	-0.0379243	-0.182845	0.169651	0.0619984	0.088717	0.0661106	0.0757089	0.0201411	-0.103694	-0.224478	0.0332818	0.134242
ANKRD55	-0.289348	-0.391926	0.149797	0.0080409	-0.0235252	0.158244	0.181696	0.209955	0.251504	0.203967	-0.0670209	0.113442	-0.158316	0.297455	0.10759	0.0956764	0.0970678	0.0580678	0.14384	-0.336719	-0.00245428	0.119601	-0.220214	-0.173049	-0.106941	-0.206875	-0.103333	-0.294804	-0.13753	-0.200806	0.0642257	-0.165247	0.0647454	0.0975981	-0.304573	0.0839825	0.233539	-0.00612021	0.102494	0.125789	0.0804496	0.129489	-0.00602722	-0.0126038	0.0219131	0.0119095	0.283877	-0.392546	0
ANKRD6	0.297912	0.0283351	-0.00376034	-0.0638018	-0.14846	0.19679	-0.0724649	-0.00703716	-0.0979056	-0.216112	-0.162004	-0.0116563	-0.00858355	0.0381999	-0.0358295	0.0279713	0.022233	0.206779	-0.373407	0.348343	0.196175	-0.129153	-0.0894656	-0.204602	-0.129702	0.124132	-0.049077	-0.161853	0.331474	0.108059	-0.244419	0.214958	0.00626469	0.256601	0.124773	-0.261755	-0.112117	0.165915	0.0438161	0.0678172	-0.0057745	-0.0587468	0.14518	-0.0779819	0.0643215	-0.0626698	-0.229279	-0.153881	-0.0373082
ANKRD61	0.338664	0.0365753	-0.0330482	-0.0958204	-0.0656538	0.151443	0.195602	0	0.00926828	-0.11342	-0.0249138	-0.0363178	-0.0543857	-0.209079	0.0519886	0.0401373	0.101726	-0.0319419	0.066535	0.00815439	-0.0384502	0.0612583	0.131073	-0.00701237	0.0244956	0.0621357	0.0855131	0.130136	0.248183	0.256052	0.173654	-0.117109	-0.00037	0.0867553	-0.0164552	-0.235142	0.0429635	-0.000319	-0.101964	-0.0155468	-0.128164	-0.0817385	-0.042026	0.165469	0	0.11716	-0.024158	0.120456	0.0183372
ANKRD62	0.0148344	0.0554419	0.0358515	-0.0497799	0.027925	-0.0287423	-0.073632	-0.0122931	0.00776148	-0.00124502	0.0111847	-0.0365617	-0.0449607	0.0364366	-0.0985441	0.0729451	0.00387096	0.114689	-0.00410152	0.0300927	0.068207	0.0352573	0.048795	0.0356426	0.055599	0.0499315	0.0108249	0.174238	0.0471904	0.0647166	0.0724957	-0.040246	0.094615	0.0361722	-0.00581288	0.108315	0.011111	-0.0798924	-0.0281363	-0.00818729	-0.0710433	0.000741764	-0.0514925	0.0476713	-0.0306175	0.137723	-0.000667095	0.0518255	0.00293231
ANKRD7	0.00782204	-0.00608492	0	0.0287361	-0.0394397	0.0323877	-0.0439057	-0.0282068	-0.00775433	-0.0414934	-0.0336041	0.0180054	-0.00188017	0.0197206	0.0441523	0.0909982	0.0762258	0.159399	-0.0681996	0.0905042	-0.0216637	-0.0660753	0.148605	0.0488019	0.129389	0.0381851	0.00361586	0.0338407	0.0602355	0.108883	0.0381851	0.0909247	-0.0180907	-0.00403595	0.0327563	0.20345	-0.0260572	-0.0196185	-0.0309238	0.102667	-0.0135484	-0.0324302	-0.0606689	-0.00127888	0.0587502	0.02071	-0.00448418	0.033936	0
ANKRD9	0.00517034	0.308132	0.0171556	0.113703	-0.269097	0.328726	-0.194329	-0.271267	0.0127025	-0.422849	-0.40378	-0.164358	-0.43178	-0.232563	0.170963	0.301237	0.0867543	0.0288215	-0.147614	0.0441327	-0.141692	-0.0229054	0.315331	0.00766754	0.0653491	-0.0066452	-0.0358858	-0.0215592	0.0192533	0.0673051	0.280557	0.351236	0.189642	0.24616	0.42433	0.276139	-0.127007	-0.0732641	-0.0139046	0.0492859	-0.0357428	-0.238538	-0.0895672	-0.0914364	-0.0673685	0.20166	-0.15216	-0.0967898	0.242455
ANKS1A	-0.310714	0.354162	0.0323739	-0.225458	0.0951619	0.196957	0.224494	-0.247451	-0.224889	-0.0338364	-0.129529	-0.353202	0.553925	0.869227	0.26312	-0.0902867	0.363822	0.404509	-0.196081	-0.0375032	0.254817	-0.302477	-0.233849	0.0236945	-0.0457849	0.206544	0.149332	-0.178669	0.158401	-0.42707	0.154605	0.150974	-0.227036	-0.328324	-0.302583	-0.209724	0.18463	0.0431447	-0.0517311	-0.264304	0.0495238	0.184917	0.0523057	0.0295033	0.17781	0.0189118	-0.286225	0.00160932	0.211288
ANKS1B	-0.0878453	0.0276632	-0.308896	-0.204818	0.118278	-0.161226	-0.0781536	0.103183	0.0394349	-0.0691748	0.0805798	0.000189	0.177752	0.135024	0.0705137	-0.12169	0.312343	0.0729952	-0.0648809	0.0254221	0.167961	-0.0204806	0.269603	0.184837	0.102227	-0.13324	0.0572247	0.125055	-0.220464	0.128706	0.0045414	0.126729	-0.0485001	-0.0449214	-0.00586796	-0.205547	0.390557	-0.0557489	-0.0377932	0.043767	0.596243	-0.0539227	0.0717568	0.0744896	-0.12637	0.277931	0.0200973	0.0972996	0.00901842
ANKS3	-0.152072	-0.0493274	-0.186406	0.0118723	-0.0483794	0.332455	0.0190558	0.066853	0.199286	-0.405303	0.0518351	0.00620508	0.14748	-0.149641	0.122657	0.043963	0.0595431	0.0787573	0.0644565	-0.00277472	0.0302415	0.0245385	0.090477	0.118506	-0.174481	0.120858	-0.0362215	0.0492125	0.165315	0.161797	0.309742	-0.0489025	0.024972	-0.0668778	-0.0680075	0.0209498	0.0538631	-0.0178256	-0.0586596	-0.0530219	-0.0785809	0.0199008	0.1561	0.128522	-0.00277472	-0.18345	0.0330901	0.314733	0.133952
ANKS4B	-0.0309505	-0.444495	-0.753495	-0.0712614	0.398706	0.437786	0.257101	0.149701	0.354287	0.40275	0.329244	0.0782647	-0.0288405	-0.634605	-0.0936794	-0.243138	-0.145644	-0.0934029	0.203473	-0.131005	-0.0263476	-0.28388	-0.192285	-0.0656352	-0.362087	0.19875	0.173541	0.119514	-0.263669	-0.0949392	-0.168083	-0.199211	-0.136952	0.159449	-0.0663981	-0.225163	0	0.750323	0.566653	0.37477	0.409242	-0.248898	0.118772	0.0726476	-0.167925	-0.0389714	-0.0287066	0.080924	-0.224791
ANKS6	-0.061254	0.120775	-0.00788212	0.103477	-0.0615492	0.293807	-0.0779114	-0.248115	-0.393565	-0.0227113	-0.271717	-0.241852	0.155845	0.0818891	0.35348	-0.178061	-0.121957	0.0808039	-0.0130463	0.0481462	-0.311062	0.182399	0.141763	-0.107049	0.246452	-0.185052	0.0874491	0.191466	0.137156	-0.196861	-0.0323896	0.00292063	0.00600052	0.0343294	-0.154077	-0.0255642	-0.155649	-0.00672293	-0.280175	-0.0584016	-0.114228	-0.0231576	-0.15027	-0.137828	0.0527554	-0.0516853	-0.135932	0.0799427	0.177019
ANKZF1	0.056767	-0.0887012	-0.0997763	-0.134065	0	-0.234279	-0.147967	-0.128188	-0.0542874	-0.0290513	-0.152527	0.0555425	0.140909	-0.0153399	0.161433	-0.23359	0.136347	0	0.00762367	0.20069	0.152731	0.181984	0.0344491	0.192014	0.361528	0.191592	-0.156076	0.266733	0.320926	0.145586	0.200165	-0.130658	-0.0960388	0.111758	0.201342	0.0183311	-0.0953302	0.203641	0.311347	-0.0304203	0.0177369	-0.00571632	-0.18672	0.0439105	0.0261722	0.0160666	0.229219	0.245574	0.140056
ANLN	-0.0355854	0.0230479	-0.152875	-0.124624	-0.0489774	0.229471	-0.0689192	-0.16549	-0.0584674	-0.214559	0.0857525	-0.0902142	-0.0995445	0.12554	0.0171032	0.0444055	0	-0.0930195	-0.0874014	0	-0.0602369	-0.158221	0.121461	-0.117365	0.0689759	0.0390801	0.0776143	0.035315	-0.0366039	-0.0802445	0.105439	0.00210667	-0.0109701	-0.141986	-0.0452681	-0.0160084	-0.113494	0.0570636	-0.0470419	0.0215578	0.15364	0.0458989	0.0117049	-0.0410576	-0.137589	-0.0448203	-0.0375228	0.024765	-0.0387816
ANO1	0.719075	0.0733509	-0.641044	-0.500541	-0.111748	0.102386	0.031539	-0.162456	-0.283438	-0.352001	-0.212227	-0.347721	0.491872	0.267186	0.260927	-0.229809	-0.0394344	0.674137	-0.544045	-0.304975	-0.25614	-0.62575	-0.662207	-0.446206	0.0313892	0.25264	-0.241184	0.114608	-0.136958	0.214088	0.0367775	0.218147	-0.374418	0.510962	-0.115788	-0.0759649	0.132579	-0.38221	0.0564032	-0.198727	-0.313868	-0.278648	-0.0823088	0.184944	0.279975	0.133862	-0.0208063	0.00139809	0.0544643
ANO10	0.0152755	-0.427379	-0.238248	0.0880208	0.0766444	-0.588301	0.116087	0.110917	-0.0654135	0.100216	-0.0528903	-0.166922	0.297496	0.0817452	0.277436	0.0926509	0.305316	0.190874	0.0768309	0.0210829	0.142553	-0.133251	-0.832732	-0.0692625	0.0560918	-0.392401	-0.449368	-0.146582	-0.130573	-0.0332327	-0.459921	-0.116177	-0.302072	0.0430851	-0.276063	0.250728	0.147343	-0.0899138	-0.0913496	0.0827608	0.0914016	0.0314746	0.193164	-0.297115	0.416002	0.0781379	-0.278559	-0.231326	-0.301598
ANO2	0.125388	-0.0570459	-0.312154	-0.136106	0.0873327	0.0634036	-0.0200362	0.0863004	0.109479	-0.0408149	-0.150428	0.0451117	0.232394	0.166636	0.347615	-0.138597	-0.0869212	-0.0286298	0.119623	0.0586858	-0.113465	-0.280986	0.216576	-0.089334	-0.103048	-0.0474052	0.00508881	0.0978522	0.217998	0.136735	0.0602231	0.0450177	-0.116693	0.0298204	0.0318093	-0.154752	-0.0809369	-0.11486	0.165663	-0.10999	0.0652752	-0.0279131	0.030736	0.0619597	0.0709681	-0.0663943	-0.148644	0.165156	-0.156003
ANO3	0.230689	-0.117574	-0.167792	0.0996976	0.000919	-0.0263605	-0.0405045	-0.0766206	0.202766	-0.0353947	-0.223637	-0.0586853	0.15143	-0.173517	-0.206564	-0.00453568	-0.105658	-0.0633435	0.0243421	-0.124445	0.0868669	-0.0524879	-0.0971875	0.116114	-0.029315	0.015626	0.0142441	-0.169285	-0.291382	-0.0825114	0.110324	0.0841355	-0.00525093	0.242122	-0.0702605	-0.0855432	-0.131007	0.0139928	0.0616331	-0.125993	-0.148067	-0.117009	-0.235899	-0.0102267	0.193644	0.125338	0.0790997	0.183392	0.00486851
ANO4	-0.0372658	0.205395	0.0536699	-0.00218058	-0.0883846	-0.0503039	0.154531	0.00568914	0.0576458	-0.102935	-0.061676	0.058835	-0.0488291	-0.166702	0.0676966	0.0597811	-0.0245209	0.151484	-0.097013	-0.137142	0.21534	-0.0104284	0.171799	0.0252795	-0.145505	-0.0742507	0.0480142	0.148529	0.166889	-0.0180049	0.103105	-0.124271	0.160586	0.0116711	0.0638127	-0.0484529	0.103858	-0.223604	0.169996	0.0112114	0.178869	-0.0541883	-0.063942	0.12759	-0.111555	0.167901	-0.0250974	-0.0475645	0.0377388
ANO5	-0.117098	-0.276291	0.0247622	-0.113274	0.512588	-0.423912	-0.546662	0.0683341	-0.325505	0.0862808	0.171379	0.191239	0.17029	0.0295892	0.132787	0	-0.363752	0.383337	0.13339	0.00782538	0.0491543	-0.543291	-0.354807	-0.231995	0.0683432	-0.138836	0.0694695	-0.583017	-0.299089	-0.0649266	-0.551079	0.062079	-0.24166	-0.0357628	-0.260506	0.100588	-0.0180554	0.188053	-0.101323	0.344936	0.0468807	-0.299967	0.0467663	-0.0662723	-0.083806	0.0295434	-0.228425	0.138748	-0.482658
ANO6	0.191167	0.0819225	-0.123081	-0.306788	0.099143	0.23047	0.0677891	0.158843	0.113352	0.179364	-0.01966	0.0558777	0.201088	-0.0579605	0.110601	0.0965385	-0.00549412	0.332396	-0.0166235	-0.253335	0.0538301	-0.414346	-0.548125	-0.22197	-0.0865145	-0.135076	0.0126972	-0.359512	-0.280415	-0.296447	-0.975569	-0.0869083	-0.360898	0.0694752	0.087966	0	0.0946331	-0.0180426	0.13544	-0.0757742	-0.0773582	-0.124043	-0.0253782	-0.0199413	0.0317888	0.168188	-0.35496	-0.216214	-0.567867
ANO7	0.00328875	0.375854	0.0799365	-0.0411468	-0.0877328	0.2284	-0.01966	-0.146619	0.137159	-0.373538	-0.242272	-0.132096	-0.194139	0.0871429	-0.0854516	0.00299025	-0.05864	0.180012	-0.211016	0.0236964	-0.0621953	-0.0248489	0.072238	-0.0812426	-0.042109	0.0035367	-0.147858	0.129659	0.333757	0.343143	0.525998	0.0372515	0.0706949	0.164798	0.046001	0.0436234	-0.00939178	-0.136322	-0.247127	-0.0973167	-0.0300484	-0.003829	0	-0.0558009	-0.143073	-0.114708	0.0824428	0.0158601	0.275007
ANO8	-0.158167	0.0227299	0.115667	-0.0103226	-0.0170841	0.258047	-0.153444	-0.129439	0.0214496	-0.120887	-0.0720291	-0.0857229	-0.204863	-0.212488	0.292295	0.0722513	0.118186	-0.184125	0.0252385	-0.0140662	0.137462	-0.243066	0.0962267	-0.0823288	0.239778	0.0308914	-0.0231104	0.0422802	0.338974	-0.140486	0.0671782	0.058198	0.175968	0.0225058	-0.0798278	0.215671	-0.0186243	0.100489	0.104344	0.0361133	0.135754	0.119833	0.194406	0.0367312	0.0220733	0.182486	-0.0377655	0.17906	0.0858626
ANO9	0.156762	0.142723	-0.0293956	0.014328	-0.0147624	0.229701	0.00448799	0.0976167	-0.062149	-0.326112	-0.119047	-0.0296044	-0.00383282	0.101388	0	-0.0154071	0.122223	-0.179617	-0.0272541	0.00843573	0.0200353	0.183433	0.14521	-0.0312757	-0.00343704	0.0669885	-0.0512819	0.0618873	0.0988307	0.18058	0.0665922	0.097631	0.0780711	-0.20471	0.146873	0.00514698	-0.0998802	-0.0905147	-0.0964384	-0.060781	-0.0730305	0.106921	0.00260973	-0.186595	0.137677	-0.219206	0.0224304	0.14726	0.142362
ANOS1	-0.0235782	0.012527	0.34239	-0.0827656	-0.0613379	0.0193367	0.0244656	-0.0904474	0.14226	-0.208844	-0.129851	0.0610738	-0.0175061	0.00254774	0.142428	-0.133572	-0.263787	0.088377	-0.0895443	-0.0435014	0.0536971	0.0745788	-0.0148931	-0.00695896	0.129744	-0.0688338	-0.128037	-0.0777154	0.147645	0.0864568	-0.0347285	0.0605588	0.0669298	0.0851421	0.188338	0.0150375	-0.00298738	-0.13717	-0.0453439	0.0394626	-0.0844393	0.32892	-0.131722	-0.0644846	-0.015903	-0.0571222	0.108979	-0.274237	-0.00384426
ANP32A	0.156003	-0.296971	-0.191485	0.0946603	0.325571	-0.0441294	-0.0531735	0.267606	0.13306	0.15761	0.366971	0.132278	-0.385211	-0.724301	-0.657193	-0.200696	-0.43389	-0.638491	0.200228	0.0464745	0.155965	-0.372775	-0.682798	0.139401	-0.237285	0.132277	-0.171071	0.114503	0.0152512	-0.0640755	0.0239363	-0.387479	0.0917783	0.0663219	-0.261461	-0.355565	0.217093	-0.118055	0.255924	0.483684	0.211363	0.239825	0.149509	-0.0595489	0.210524	-0.00978708	0.155032	0.136992	-0.0999584
ANP32A-IT1	0.318858	-0.269098	0.150229	-0.0853162	-0.197161	0.20735	-0.251177	-0.27839	0.117905	0.198062	-0.17416	0.00717783	-0.161445	0.0785885	0.330669	0.146402	0.183214	-0.0281663	-0.473788	0.134236	0.342911	-0.351873	-0.505791	0.0130153	0.335965	0.215839	-0.106152	-0.0770569	0.257908	0.341486	0.171583	0.0767951	0.351332	-0.187697	0.0138946	-0.0928779	-0.200216	-0.011076	0.0699835	-0.0335183	0.167645	0	-0.128448	0.11705	0.337168	0.0650802	-0.0601983	0.611538	0.334928
ANP32AP1///ANP32C///ANP32A	0.235056	-0.114445	0.0290737	0.135872	0.304717	-0.534541	-0.0523672	0.0897388	-0.0464001	0.32829	0.176074	0.251447	-0.653844	-0.773592	-1.06805	-0.471713	-0.768813	-0.783243	0.400442	0.111056	0.0926523	-0.268101	0.216461	0.0839434	-0.088974	0.199255	0.0253124	0.046073	-0.0130959	-0.222077	-0.354613	-0.260543	0.166833	-0.074832	-0.113608	-0.0489702	-0.0373888	-0.0231447	-0.00691414	-0.000249	-0.326162	0.0806704	-0.136037	-0.108468	0.0718145	0.0331068	0.176035	-0.145815	0.0870933
ANP32B	-0.154234	-0.299834	0	-0.00591946	0.345549	-0.0597239	0.207067	0.504226	0.246042	0.450034	0.425086	0.484558	-0.187307	-0.155134	-0.304581	-0.323693	-0.342058	-0.31742	0.26371	0.0242171	-0.0970917	-0.144139	-0.0800171	-0.201437	-0.187088	0.143847	-0.277631	-0.0112567	0.0379152	-0.247818	-0.368438	-0.168537	-0.00746059	-0.312447	-0.243627	0.0031538	0.19187	0.113192	0.0391607	0.014678	0.202717	0.326001	0.188038	0.0302196	-0.0240598	0.156465	-0.0789399	-0.156756	0.139407
ANP32C	0.121548	0.0489392	-0.139502	0.371719	0.147811	-0.538425	-0.198964	-0.2391	-0.204693	-0.104884	-0.188389	-0.137424	-0.36194	-0.438643	-0.219952	-0.452859	-0.28485	-0.337764	0.210758	0.352215	0.0725827	0.318991	0.572116	0.335648	0.135296	0.155854	0.341434	0.262485	0.24956	0.0817823	0.41204	0.197647	0.286726	0.0415893	-0.0897951	-0.11514	-0.300853	-0.0367136	-0.253929	-0.20119	-0.247603	-0.133345	-0.243659	-0.0479941	0.299367	-0.0124235	0.33176	0.891857	0.220601
ANP32D	0.00777721	0.015646	0.177953	0.101916	-0.0635838	-0.0872812	-0.0698195	-0.112524	-0.134446	-0.0897422	0.0658379	-0.0385232	0.0319395	0.0598207	-0.0734091	-0.0852718	-0.121754	-0.0860791	-0.00223541	-0.110127	-0.0729747	-0.0633163	0	-0.104095	0.01297	0.0975947	0.0756059	0.0277138	-0.01087	0.0542784	-0.0254903	0.113617	-0.013978	0.0221882	0.0180283	0.17123	-0.0785961	-0.065248	-0.221066	-0.023334	-0.0656886	-0.104171	0.0581069	-0.0498729	0.0345159	0.10554	-0.0147452	0.228828	-0.032515
ANP32E	-0.0526218	-0.208411	-0.174437	0.00849581	0.310766	-0.537705	-0.19353	0.0701599	0.00549602	0.539133	0.282184	0.0150442	-0.200871	-0.445934	-0.565615	-0.527751	-0.193769	-0.134056	0.25098	-0.0792441	0.0340958	-0.0238099	-0.104244	-0.0548949	-0.00781298	-0.452504	0.0289273	-0.158804	-0.188201	-0.271055	-0.227933	-0.385314	-0.0472169	-0.356148	-0.171432	-0.0800071	0.151833	-0.0682063	-0.169514	0.0416741	0.015378	0.0506463	0.110951	0.218997	0.258293	0.062511	-0.0816889	0.0245214	0.112478
ANPEP	-0.123143	-0.110543	0.19549	0.199064	-0.443916	-0.257301	-0.376241	-0.717127	-0.4454	-0.716834	-0.644882	-0.53509	0.533657	0.337585	0.728838	0.516709	0.581681	0.673341	-0.337742	0.0128508	0.286094	-0.58772	-0.518705	-0.0627985	0.101703	0.565937	0.231562	0.220321	0.216206	-0.0895748	-0.443662	0.356396	-0.156582	-0.179235	0.251534	0.0521154	-0.374088	-0.436147	0	-0.376493	-0.415734	-0.683844	-0.762444	0.268058	0.342888	0.39708	-0.178001	-0.0420504	0.140649
ANTXR1	-0.428073	-0.114502	-0.408154	-0.189227	-0.188259	-0.0989742	-0.137094	0.127035	0.454339	0.258122	-0.0982513	-0.0322456	0.307167	0.789385	-0.0788565	-0.00966644	0.147901	-0.0726433	-0.159869	0.534478	0.313764	-0.485412	0.0699587	-0.14667	0.163423	0.23533	-0.0705924	0.140749	0.163137	-0.0626946	-0.414369	0.224827	-0.246174	-0.318468	-0.129482	-0.329084	-0.327171	0.329852	-0.343953	-0.078577	0.446835	0.0974984	0.577604	0.0283651	0.130916	0.488919	-0.159426	0.0617232	0.519847
ANTXR2	-0.359938	-0.310615	-0.130537	-0.305578	0.2076	-0.0639162	-0.0280857	-0.058239	0.152376	0.232372	0.119538	0.0113411	0.54757	0.298461	-0.0102625	0.0897875	0.0601864	0.0701799	0.023304	0.0967255	0.00802803	-0.443257	-0.402364	-0.455424	0.0171633	-0.0549192	-0.154502	-0.180675	-0.300612	-0.422843	-0.237391	-0.0928936	-0.27526	-0.466381	-0.654051	-0.15158	-0.212449	0.0674324	0.149698	-0.0738421	-0.0058794	0.0865784	0.0541811	0.0248528	-0.0189066	-0.0790234	-0.25152	-0.0812473	0.0189915
ANTXRL	-0.025826	-0.159312	0.0201621	0.131357	-0.0788336	0.0824299	0.107526	-0.179199	0.0278158	-0.106781	-0.00709391	-0.028769	-0.0133734	-0.0885539	0.0848417	-0.151787	-0.102919	0.0857182	-0.179192	0.00935411	0.0668459	0.0393143	0.145794	0.0815735	0.0154295	0.0217776	0.00503874	0.13665	0.0652237	0.155062	0.308162	0.00684404	0.132649	0	-0.0716505	0.198822	0.130589	-0.0215325	0.107368	-0.0549603	-0.112803	-0.025394	0.0642805	0.0478778	0.112976	-0.137947	0.0925827	-0.0363898	0.0576305
ANXA1	-0.302416	-0.26697	-0.0190558	-0.179876	0.349778	-0.225307	0.639886	0.530443	0.725288	0.933639	0.743584	0.417287	-0.218827	0.592111	-0.785068	-0.425701	-0.170068	-0.44008	0.165376	0.0977106	-0.0192394	-0.261289	-0.790745	0.313885	-0.274547	-0.451485	-0.104171	-0.20377	-0.247421	-0.360269	-0.17881	-0.0870376	-0.0281711	-0.436149	-0.43185	-0.0924373	0.204152	0.526067	0.032702	0.317008	0.288562	1.115	0.755982	-0.137728	-0.071219	0.092248	-0.0224524	-0.39612	-0.303717
ANXA10	0.00806904	0.203312	-0.137335	-0.351651	0.369194	0.118378	0.353828	0.385934	0.188605	0.563543	0.403812	0.548669	-0.276137	-0.0972304	-0.415912	-0.556214	-0.0106735	-0.322771	0.444448	-0.266864	0.034658	0.00803232	-0.58111	-0.116599	-0.0112605	-0.0639954	-0.0218525	-0.166421	-0.360856	-0.298998	-0.2694	-0.0755229	0.339558	-0.155646	0.132017	0	-0.133456	-0.00953293	0.216948	0.630857	-0.0333266	0.35863	0.861034	-0.084043	-0.113264	0.0870862	0.109975	-0.402526	-0.315044
ANXA11	0.135633	0.270929	0.095789	0.0124674	-0.0448399	0.101797	0.015233	-0.139048	-0.0959878	-0.16506	-0.135813	-0.0473204	0.427393	0.410445	0.331017	0.338837	0.231041	0.411884	-0.0856481	0.0164843	0.204129	-0.288875	-0.388998	0.00466633	-0.0874839	0.133258	-0.0620775	0.114315	0.260014	-0.0824981	-0.236691	0.0768967	-0.0865583	0.138893	-0.00782013	0.0437679	-0.238528	0.0283594	-0.225055	0.0557289	-0.125724	-0.0753927	-0.148086	0.00868702	0.0228176	0.0567312	-0.11906	-0.100148	0.193596
ANXA13	0.263059	-0.261383	-0.595972	-0.193526	0.643175	-0.234909	-0.45151	-0.00739765	-0.394937	-0.493721	-0.561635	0.435444	-0.473344	0.263084	-0.558941	0.0377512	-0.74909	-0.26203	-0.0775681	0.131396	0.447215	-0.055707	0.121575	-0.602981	-0.447486	0.601641	0.220416	0.283045	0.465649	0.272797	0.0683713	-0.313671	0.110328	0.660076	0.114609	0.164941	-0.546195	-0.539388	0.528412	0.705965	0.359746	0.0223322	0.531879	0.203715	0.0510826	-0.244941	0.0935454	0.266975	-0.257806
ANXA2	-0.617952	-0.046689	0.0519514	-0.540487	0.159057	-0.463287	0.00272226	-0.00505066	-0.189399	0.439755	0.124576	0.188159	-0.15372	0.139977	-0.380788	-0.443434	-0.268288	-0.712952	0.0843515	0.269321	0	-0.283637	-0.552219	-0.335195	-0.0229506	-0.565471	-0.608798	-0.502914	0.157188	-0.0551085	-0.281548	-0.0735126	-0.547068	0.011241	-0.236662	-0.217728	-0.184159	-0.0577321	-0.201648	0.0135579	0.231754	0.320477	0.394846	-0.576118	0.186398	0.0603862	-0.0297246	-0.380571	-0.412684
ANXA2P1	-0.129034	-0.012146	0.0710068	-0.177024	0.165098	-0.616686	-0.0480251	0.219193	-0.104666	0.266076	0.194621	-0.072999	0.0462022	0.048162	-0.470192	-0.304111	-0.330194	-0.491492	0.241056	0.0506697	-0.0897036	-0.225556	-0.187055	-0.418395	0.0422444	-0.210526	0.0607934	-0.307983	-0.29517	0.0169206	-0.129849	0.0965943	0.0535803	0.0130372	-0.0138927	0.267632	-0.178545	-0.202972	-0.278917	0.0423112	-0.0618024	0.426514	0.403198	-0.485454	-0.0884762	-0.0488229	0.0356474	-0.197798	0.038784
ANXA2P2	-0.412443	-0.511873	0.147941	-0.214069	-0.0258961	-0.953689	-0.0769644	0.0763502	0.099823	0.156029	-0.000546	-0.0829992	0.0923891	0.198962	-0.340631	0.0131817	-0.00367451	-0.140573	0.00589371	0.034092	-0.178048	-0.0220146	-0.442959	-0.304979	0.232821	-0.514915	-0.755635	-0.218745	-0.389115	-0.487771	-0.479539	-0.236948	-0.373445	-0.207241	-0.28967	-0.174103	-0.34663	0.061451	-0.656371	0.0377283	-0.118243	0.202613	0.496082	-0.379179	0.453319	0.198822	-0.313034	-0.418442	-0.148219
ANXA2P3	0.151942	0.0668368	0.159391	0.316823	-0.11342	-0.127608	-0.120666	0.152523	0.0954838	0.0981026	0.162266	-0.120963	0.181787	-0.0976219	-0.0526733	-0.125893	-0.137638	-0.0263867	-0.126504	0.0663853	-0.0729017	-0.0495491	-0.410667	-0.0996256	0.0583973	-0.159843	-0.0216637	0.0636167	0	0.0675282	-0.119151	0.0310254	0.102471	0.36537	-0.293447	0.0914807	0.101038	-0.0313225	0.0876279	-0.281516	-0.30266	0.0595121	0.139224	-0.0240822	-0.262294	-0.010478	-0.326249	0.0389438	-0.061903
ANXA2R	-0.0302091	0.0491919	-0.192465	-0.0327554	-0.146484	0.0680294	-0.0080452	0.0930276	0.0574126	0.165757	0.0387664	0.109005	0.0560937	0.340497	0.211935	0.19115	0.246635	0.0405226	0.0214014	-0.03439	-0.0954833	0.178761	0.0206652	-0.0662608	0.0751123	-0.0432467	0.213428	0.0874214	0.0234747	-0.166876	-0.0225945	0.102656	-0.0772419	-0.0353813	-0.0758991	-0.0788608	0.00616312	0.0262666	-0.0502281	0.121804	0.203136	0.222293	0.0163426	-0.141735	0.166955	-0.0606217	0.047471	-0.00227881	-0.0293093
ANXA3	-0.0559936	-0.125227	0.305945	0.262582	-0.0120587	-0.215842	0.205546	0.0769959	-0.167438	-0.0360956	-0.12676	-0.0833611	-0.0500131	-0.0430794	-0.100146	0.00682402	-0.138462	-0.258289	-0.0838337	0.139817	-0.00150299	-0.297097	0.133734	0.0596499	0.0544043	-0.0606694	-0.0178604	0.130518	0.16612	0.116567	0.117715	0.121283	-0.048449	-0.0389633	-0.168829	-0.0845242	-0.158349	0.104318	-0.00473404	-0.216395	0.124763	0.128562	0.185085	-0.056448	-0.110677	0.161224	-0.0729427	-0.0665541	-0.0872431
ANXA4	0.0788851	-0.602757	-0.195745	-0.0363741	0.445677	-0.302925	0.218858	0.300655	0	0.746066	0.524756	0.174007	0.171405	0.145247	-0.11375	-0.138906	0.0115414	0.249487	0.398826	0.25018	0.261505	-0.162596	-0.591942	-0.0197639	0.212888	-0.244293	-0.255608	-0.201971	-0.442765	-0.0474081	-0.673852	-0.138429	-0.0541506	-0.298632	-0.530634	-0.161873	0.335	0.199667	-0.0870295	0.221827	0.462211	-0.0670414	0.659089	-0.0704784	-0.175883	0.0394917	-0.0699816	-0.306602	-0.245681
ANXA5	-0.195218	0.240969	0.184192	0.239508	0.175282	-0.52487	0.0972662	0.165585	0	0.373969	0.205523	0.27844	0.0878382	-0.101113	-0.100022	0.277452	0.747771	-0.335925	0.10285	0.183418	-0.153541	-0.368674	-0.706808	-0.127282	-0.242983	-0.384296	-0.350758	-0.171835	-1.01453	-0.266079	-0.734467	-0.0569515	0.0983686	-0.225734	-0.253881	-0.0024519	-0.229868	-0.284818	-0.139738	0.0105143	0.0805864	0.256732	0.185442	-0.251278	0.0184793	-0.413388	0.211975	-0.443302	-0.318094
ANXA6	0.864901	0.0449572	0.370731	0.336	0.341021	0.0592804	0.0773888	-0.0414934	-0.0947247	-0.299063	-0.353548	0.0266161	-0.0318546	-0.486203	-0.389704	0.240062	-0.459671	-0.248915	-0.0362911	-0.284238	0.077261	-0.572151	-0.204229	0.342067	-0.0961046	0.259674	-0.0716982	-0.00594425	0.301754	0.393556	-0.214989	-0.4361	-0.318327	0.684608	0.247549	-0.222478	0.0293999	0.47582	0.0302753	0.366916	-0.0434256	-0.180052	-0.183682	-0.273168	-0.313111	-0.434282	-0.0549593	-0.587337	0.00291729
ANXA7	0.00573826	-0.0896873	-0.144494	0.0366659	0.483103	-0.160082	0.168794	0.345711	0.0686874	0.47489	0.355913	0.118452	-0.162107	-0.24626	-0.703906	-0.365453	-0.134725	-0.0404482	0.348682	-0.155633	0.120187	-0.362051	-0.774514	-0.0714035	-0.224769	-0.140058	-0.35968	-0.177743	-0.350314	-0.476328	-0.67831	-0.183535	-0.187749	0.0308762	-0.302183	0	0.296047	0.211899	0.137739	0.218665	0.135159	0.121875	0.401557	-0.100949	0.0678854	0.00418377	-0.204535	-0.253112	-0.396365
ANXA8L1///ANXA8	0.0811154	0.166796	-0.150517	0.163456	-0.0607495	0.106819	0.0101919	-0.0150771	0.152168	-0.228936	-0.176338	-0.245159	0.240086	-0.0669592	-0.0526803	0.153537	0.418603	-0.0808202	-0.190358	0.0148498	0.0974979	-0.143407	0.0998303	0.11183	0.384798	-0.187944	-0.0131281	0.0564278	0.138503	0.19542	0.0968779	-0.112255	0.214086	-0.0122098	0.0698086	-0.0283195	-0.00707976	0.205084	-0.0869339	0.0160303	0.177657	0.197051	0.0443352	-0.021994	-0.295465	-0.0222192	-0.160375	-0.0345848	-0.132905
ANXA9	0.39325	0.188602	0.314743	0.00160027	0.0431271	-0.0657315	-0.189214	-0.182967	-0.274611	-0.419668	-0.148346	-0.136789	-0.000495	-0.333386	0.232428	0.0241451	0.184957	0.157607	-0.111598	0.0702143	0.157332	-0.317119	-0.302709	-0.000115	-0.208955	0.35015	0.282845	0.128839	0.168829	0.114642	-0.477486	0.097847	-0.197886	0.261154	0.201952	0.169358	0.128835	0.385671	-0.12444	0.119867	-0.107298	-0.43765	-0.359489	0.0957785	-0.321635	0.0258121	0.00518608	-0.380696	-0.00792122
AOAH	0.0218596	-0.229339	0.383044	-0.258887	0.136418	0.0284686	0.5028	0.732359	-0.20261	0.926519	0.329235	0.407626	0.325162	0.0860157	-0.350726	0.115939	-0.0932922	-0.68644	0.469945	-0.0254169	-0.10595	0.329724	-0.487956	0.0546756	0.0296965	-0.20932	-0.44732	-0.112943	-0.483229	-0.263979	-0.562834	0.0827045	0.0916138	-0.333257	-0.453943	-0.0810022	0.0854597	0.166423	0.304222	0.359374	0.0604548	0.512538	0.183455	0.0230436	0.188102	0.309962	-0.199759	-0.213205	-0.354287
AOC1	-0.291833	0.403215	0.409678	-0.46391	0.33657	0.135837	-0.484804	-0.354026	0.28682	0.204947	0.39132	-0.244823	-0.455814	-0.0754805	0.610751	-0.43316	0.19146	-0.108416	0.702168	0.226251	0.0308437	-0.0242338	-0.262821	-0.379389	0.280264	-0.30241	0.443878	0.0995378	-0.327365	0.688526	0.2159	-0.239865	0.164426	0.0987468	-0.261227	0	-0.224243	0.575966	0.613716	0.527346	-0.337702	0.244403	-0.333876	0.110101	-0.255653	-0.160364	0.0643058	-0.0254288	-0.314535
AOC2	-0.255525	0.00854683	0.103825	-0.0802116	-0.137976	0.270154	-0.184201	-0.0849767	-0.10755	0.119472	0.0873694	0.022603	0.0793381	0.112565	-0.0323944	-0.0735807	0.0676436	0.0627699	0.077713	0.00559187	-0.184876	-0.0400915	0.222565	0.0332465	0.0633054	0.182622	-0.191349	0.100325	0.126379	0.195728	0.261357	-0.205502	-0.147115	-0.105954	-0.141832	-0.0958519	0.0411992	-0.145062	0.0515556	0.130534	0.012826	-0.0463619	0.040473	0.182008	0.248802	-0.0515881	0.20506	0.316806	0.100343
AOC3	-0.0810616	0.0274079	-0.218291	-0.0823944	-0.326822	-0.0515282	-0.380298	-0.616151	0.0509465	-0.393745	-0.200576	-0.225316	0.159631	0.238634	0.452871	0.385028	0.368881	0.364274	-0.523083	0.0392675	-0.0448625	-0.070246	0.272201	0.152361	-0.0511231	0.175623	0.203847	0.32547	0.293135	0.275796	0.408543	-0.0944142	-0.195735	0.0126503	0.252541	-0.189481	-0.335102	-0.293299	-0.0844996	-0.505458	-0.070766	-0.205906	-0.388647	0.303239	0.21002	0.250252	-0.168692	0.111237	0.31867
AOX1	0.0751095	-0.15804	0.360736	0.00693417	0.299529	0.218997	0.474282	0.393972	0.0317001	0.542142	0.0647726	-0.0844727	0.116531	0.110337	0.091074	0	0.117599	0.241882	0.0787087	-0.521705	0.216134	-0.577822	-0.747359	-0.15823	-0.0890884	-0.206632	-0.593812	-0.12584	-0.457696	-0.597035	-0.783544	-0.0428591	-0.287317	-0.238638	-0.442659	0.0841742	0.245839	0.226416	0.460934	0.126139	0.0374222	0.29682	0.145844	-0.0303526	-0.105284	0.300613	-0.191107	-0.503418	-0.728448
AP1AR	0.00880146	0.142826	0.113907	-0.0134697	0.288563	-0.189724	-0.0328102	-0.0201001	0.296131	0.377269	0.242312	0.11992	-0.0272746	-0.287186	-0.26908	-0.172334	-0.0256081	-0.160511	0.161918	-0.414751	-0.0353436	-0.0855622	-0.537164	0.140658	0.0196424	-0.174088	-0.255404	-0.273666	-0.372065	-0.0465226	-0.488503	-0.321651	-0.269511	-0.0971842	0.0828838	0.0859508	0.183684	0.199818	0.0845466	-0.0906863	-0.337294	0.0126743	0.0632887	0.0764475	-0.0838051	-0.0571265	0.0682783	-0.147106	-0.235336
AP1B1	0.0149536	0.0446405	-0.129564	-0.158812	0.100898	-0.129601	0.140934	0.075129	-0.248906	-0.0617251	-0.0971222	0.0609832	0.0283532	-0.0492826	0.296298	0.351492	0.297977	0.289564	-0.1947	-0.19951	0.0942602	-0.419159	-0.0229254	0.0140247	-0.33599	0.299862	-0.120998	0.168893	0.101557	-0.303675	-0.267912	-0.0536695	-0.376329	0.135092	-0.0506697	0.102013	-0.00404549	0.0609412	-0.123363	-0.013844	0.122531	-0.246659	-0.0129914	-0.0668573	-0.0181284	0.134364	-0.184515	-0.0789528	0.114663
AP1G1	0.0469437	-0.407418	-0.00527382	-0.131566	0.219099	-0.136759	0.283591	0.167236	-0.19536	0.336273	0.107924	0.144254	0.15945	0.131677	0.128051	0.193065	0.130132	0.133076	0.219871	-0.193609	0.111825	-0.377001	-0.624841	-0.274813	-0.219722	-0.123528	-0.188851	-0.331824	-0.430702	-0.317043	-0.693755	-0.0325565	-0.13801	-0.115476	-0.28089	-0.106702	0.118492	0.18712	0.135128	0.145961	0.152842	0.0192938	0.0279236	-0.165672	0.0419836	-0.0457277	-0.24686	-0.343263	-0.334297
AP1G2	-0.288889	0.0760822	-0.072259	-0.269842	0.0196409	-0.528053	-0.291533	-0.230636	-0.159943	0.0714073	-0.0374303	-0.0166936	0.499398	0.224506	0.535588	0.51058	0.263023	0.104549	0.0778742	0.301125	0.0979986	0.0328412	-0.174514	0.149848	0.0296016	0.361845	0.110051	0.362519	0.25444	0.096096	0.211936	0.0767632	-0.355953	-0.00403547	-0.23388	0.116847	-0.14818	-0.326237	-0.0311165	0.0769644	-0.0758305	-0.0768685	-0.0365305	0.282283	-0.00173235	0.174247	0.197052	0.257465	-0.0367918
[truncated: 19,471 more rows]
[truncated: 18 more columns]

## Sheet: Additional Table S2
ID	Gender	Age	BMI	TC	HDL-C	Non-HDL	LDL-C	TG	NAFLD	NASH
[truncated: 67 more rows]

## Sheet: Additional Table S3
geneSymbol
[truncated: 101 more rows]

## Sheet: Additional Table S4
Category	Term	Count	%	PValue	Genes	List Total	Pop Hits	Pop Total	Fold Enrichment	Bonferroni	Benjamini	FDR
[truncated: 52 more rows]

[truncated: 1 more sheets: Additional Table S5]
